# Supplementary material for: Application of a high-resolution genetic map for chromosome-scale genome assembly and fine QTLs mapping of seed size and weight traits in castor bean
Source: Sci Rep. 2019 Aug 16;9:11950. doi: 10.1038/s41598-019-48492-8 (PMC6697702; doi:10.1038/s41598-019-48492-8)
Supplement: Supplementary file 2 — Dataset 1 [file 41598_2019_48492_MOESM2_ESM.xls]

## Sheet: Sheet1
Dataset S1 The restriction endonuclease digestion results of all RILs
Sample	total_PE_cleanReads	total_PE_enzymeCatchReads	total_PE_enzymeCutCompletelyReads	enzymeCatchRatio(%)	enzymeCutCompletelyRatio(%)
1	2370569	2340713	2233079	98.7	95.4
2	2270807	2246903	2176143	98.9	96.9
3	2417213	2381358	2258952	98.5	94.9
4	2306787	2271559	2190379	98.5	96.4
5	2577733	2549241	2384202	98.9	93.5
6	2416555	2379041	2244336	98.4	94.3
7	2386354	2341245	2247517	98.1	96
8	2452931	2416824	2340682	98.5	96.8
9	2293375	2260954	2147040	98.6	95
10	2319615	2282729	2152114	98.4	94.3
11	2405121	2374080	2044762	98.7	86.1
12	2701316	2671280	2334488	98.9	87.4
13	2539709	2512037	2267044	98.9	90.2
14	2369168	2346164	2147983	99	91.6
15	2673397	2640164	2453867	98.8	92.9
16	2285029	2248505	2021772	98.4	89.9
17	2089205	2059431	1730605	98.6	84
18	2561788	2527578	2206136	98.7	87.3
19	2111048	2084197	1851838	98.7	88.9
20	2382512	2357465	2121748	98.9	90
21	2408050	2374915	2075541	98.6	87.4
22	2134807	2106426	1676588	98.7	79.6
23	2066337	1964980	1487219	95.1	75.7
24	2566165	2531156	2416758	98.6	95.5
25	1979451	1940488	1818454	98	93.7
26	1855703	1825601	1700676	98.4	93.2
27	2331917	2303247	2228461	98.8	96.8
28	2557156	2519554	2412602	98.5	95.8
29	2147100	2121354	2016810	98.8	95.1
30	2048134	2012220	1897436	98.2	94.3
31	2636190	2608689	2526024	99	96.8
32	2585926	2548079	2387024	98.5	93.7
33	2321486	2293040	2177853	98.8	95
34	2064402	2036049	1968946	98.6	96.7
35	2361105	2324449	2134783	98.4	91.8
36	2435370	2406693	2302935	98.8	95.7
37	2322032	2281821	2189395	98.3	95.9
38	2197704	2166081	2101085	98.6	97
39	2177574	2146664	2027686	98.6	94.5
40	1928172	1900415	1800050	98.6	94.7
41	2580977	2547981	2325298	98.7	91.3
42	2631501	2606724	2344871	99.1	90
43	2031034	2009820	1888846	99	94
44	2433694	2408360	2242913	99	93.1
45	2586830	2556428	2431221	98.8	95.1
46	2289420	2265194	2024514	98.9	89.4
47	2145203	2116319	1829064	98.7	86.4
48	2278810	2247697	1881116	98.6	83.7
49	2249372	2225000	1888444	98.9	84.9
50	1948739	1928680	1646453	99	85.4
51	1905947	1871172	1656664	98.2	88.5
52	1720822	1701135	1339564	98.9	78.7
53	1540509	1524537	1394680	99	91.5
54	2169691	2147058	1788570	99	83.3
55	1895644	1864329	1679759	98.3	90.1
56	1540852	1522365	1391468	98.8	91.4
57	1962788	1942883	1830876	99	94.2
58	2176475	2149005	1982958	98.7	92.3
59	1968793	1950152	1798614	99.1	92.2
60	1766366	1738463	1614286	98.4	92.9
61	1774496	1755013	1688757	98.9	96.2
62	2266313	2245596	2170147	99.1	96.6
63	2180943	2153167	1991502	98.7	92.5
64	1980076	1956072	1865155	98.8	95.4
65	1724993	1705828	1620324	98.9	95
66	2168838	2146199	1995589	99	93
67	1778651	1753788	1339756	98.6	76.4
68	2135293	2114149	2003880	99	94.8
69	1985041	1961074	1893777	98.8	96.6
70	1978171	1948927	1768506	98.5	90.7
71	1885189	1858982	1645475	98.6	88.5
72	2134566	2056399	1982628	96.3	96.4
73	2440744	2348760	2269062	96.2	96.6
74	2668495	2582182	2437961	96.8	94.4
75	2469035	2386162	2291563	96.6	96
76	2678759	2585284	2493441	96.5	96.4
77	2282677	2197329	1990796	96.3	90.6
78	1959292	1872700	1739468	95.6	92.9
79	2180886	2092172	1879299	95.9	89.8
80	2188075	2084247	1952273	95.3	93.7
81	2473284	2375009	2175666	96	91.6
82	2720034	2624236	2491752	96.5	95
83	2201845	2114688	1983132	96	93.8
84	2416041	2309660	2070010	95.6	89.6
85	2212241	2125469	1757193	96.1	82.7
86	2061809	1986615	1839089	96.4	92.6
87	2584680	2495351	2183792	96.5	87.5
88	1927607	1841533	1590412	95.5	86.4
89	1703726	1640129	1514616	96.3	92.3
90	2229504	2152513	2063723	96.5	95.9
91	2321786	2233118	2104323	96.2	94.2
92	2147238	2062104	1984540	96	96.2
93	2528914	2437405	2370138	96.4	97.2
94	2373992	2290599	2188674	96.5	95.6
95	2333841	2232496	2148304	95.7	96.2
96	2242710	2155003	2053161	96.1	95.3
97	2711497	2620131	2442572	96.6	93.2
98	2133629	2049062	1571655	96	76.7
99	2546880	2461049	2299094	96.6	93.4
100	2226457	2076020	1799784	93.2	86.7
101	2228870	2134921	1934580	95.8	90.6
102	2192166	2101030	1587349	95.8	75.6
103	2423291	2395263	2104551	98.8	87.9
104	2809476	2784384	2596639	99.1	93.3
105	2733897	2696790	2277961	98.6	84.5
106	2556591	2528459	2320588	98.9	91.8
107	2482065	2452404	2183590	98.8	89
108	2641408	2596447	1698521	98.3	65.4
109	2414356	2375437	2134889	98.4	89.9
110	2480963	2449536	2321464	98.7	94.8
111	2178038	2145342	1545940	98.5	72.1
112	2240637	2209624	2016065	98.6	91.2
113	2359535	2331225	2181217	98.8	93.6
114	2432271	2398441	2247811	98.6	93.7
115	2712081	2685859	2389865	99	89
116	2716787	2683410	2558449	98.8	95.3
117	2627074	2600911	2226050	99	85.6
118	2624255	2585783	2304353	98.5	89.1
119	2251556	2224257	1954997	98.8	87.9
120	2335966	2303281	2140757	98.6	92.9
121	2204527	2177889	1975761	98.8	90.7
122	3030681	3004094	2684989	99.1	89.4
123	2435775	2407525	2004003	98.8	83.2
124	2459240	2409908	2161817	98	89.7
125	2597193	2564564	2150709	98.7	83.9
126	2326234	2299652	2102308	98.9	91.4
127	3043673	3007696	2602061	98.8	86.5
128	2727809	2679718	2222026	98.2	82.9
129	2299464	2268363	1929333	98.6	85.1
130	2575377	2547516	2153647	98.9	84.5
131	2698719	2661048	2516208	98.6	94.6
132	2378306	2349894	2014861	98.8	85.7
133	2119741	2081823	1866189	98.2	89.6
134	1829940	1795804	1698480	98.1	94.6
135	2617273	2577092	2478017	98.5	96.2
136	2610599	2564543	2345005	98.2	91.4
137	2192651	2153850	2030724	98.2	94.3
138	2185588	2148583	2030410	98.3	94.5
139	2727198	2689188	2476572	98.6	92.1
140	4113743	4034619	3012415	98.1	74.7
141	2401145	2367762	2236142	98.6	94.4
142	2484122	2412204	2207670	97.1	91.5
143	2399821	2357676	2253674	98.2	95.6
144	2097077	2050527	1784813	97.8	87
145	2395961	2344992	2205658	97.9	94.1
146	2256423	2218002	2093306	98.3	94.4
147	2578352	2536697	2374701	98.4	93.6
148	2642096	2604542	2354827	98.6	90.4
149	2498892	2466817	2283608	98.7	92.6
150	2422387	2388950	2243082	98.6	93.9
151	2120488	2087672	1990139	98.5	95.3
152	2767106	2726933	2489037	98.5	91.3
153	2869272	2831456	2625972	98.7	92.7
154	2555237	2515233	2385673	98.4	94.8
155	2460541	2426704	2189067	98.6	90.2
156	2103927	2059181	1835530	97.9	89.1
157	1993006	1958910	1775731	98.3	90.6
158	2371302	2328436	2035148	98.2	87.4
159	1990976	1960067	1864978	98.4	95.1
160	2130010	2094708	1938219	98.3	92.5
161	2894978	2873508	2675454	99.3	93.1
162	2574905	2530453	2262937	98.3	89.4
163	2722010	2657145	2341470	97.6	88.1
164	2561760	2533100	2297914	98.9	90.7
165	2542919	2502596	2182664	98.4	87.2
166	2346945	2321759	2048450	98.9	88.2
167	2454124	2430512	2240794	99	92.2
168	2380832	2344374	1680802	98.5	71.7
169	3068821	3039192	2449621	99	80.6
170	2770321	2732193	2443079	98.6	89.4
171	2017905	1993256	1629447	98.8	81.7
172	2608447	2580436	2310301	98.9	89.5
173	2660113	2625564	2339364	98.7	89.1
174	2446128	2425147	2255307	99.1	93
175	2100834	2068139	1885558	98.4	91.2
176	2228082	2205231	2047421	99	92.8
177	3150040	3123825	2916861	99.2	93.4
178	2646264	2613604	1824887	98.8	69.8
179	2572437	2529985	2408835	98.3	95.2
180	2919308	2878122	2761264	98.6	95.9
181	2568009	2526459	2339200	98.4	92.6
182	2592640	2553460	2425553	98.5	95
183	2653621	2617393	2482692	98.6	94.9
184	2804760	2764522	2560144	98.6	92.6
185	2597467	2553395	2149176	98.3	84.2
186	2973622	2934061	2785262	98.7	94.9
187	2694527	2619877	2484043	97.2	94.8
188	2678548	2636593	2529885	98.4	96
189	2542849	2499381	2348746	98.3	94
190	2428992	2378329	2257633	97.9	94.9
191	2577812	2539444	2418629	98.5	95.2
192	2908465	2863459	2727054	98.5	95.2
193	2844451	2812626	2606169	98.9	92.7
194	2844294	2804989	2665036	98.6	95
195	2799647	2762995	2631414	98.7	95.2
196	2719058	2680555	2529826	98.6	94.4
197	2609244	2575751	2384887	98.7	92.6
198	2439168	2402955	2226940	98.5	92.7
199	2733811	2692653	2436335	98.5	90.5
200	2670390	2621882	2452770	98.2	93.5
