# Supplementary material for: Application of a high-resolution genetic map for chromosome-scale genome assembly and fine QTLs mapping of seed size and weight traits in castor bean
Source: Sci Rep. 2019 Aug 16;9:11950. doi: 10.1038/s41598-019-48492-8 (PMC6697702; doi:10.1038/s41598-019-48492-8)
Supplement: Supplementary file 3 — Dataset 2 [file 41598_2019_48492_MOESM3_ESM.xls]

## Sheet: Sheet1
Dataset S2 List of scaffolds and corresponding orientation in the pseudo-chromosomes
Pseudo-chromosome	Position	Scaffold	Orientation
Rc01	11.06	29794	0
Rc01	13.27	29848	-1
Rc01	14.96	41909	-1
Rc01	15.09	28226	1
Rc01	15.95	29739	-1
Rc01	59.29	29912	1
Rc01	64.08	29924	2
Rc01	70.33	29037	-1
Rc01	73.33	28754	2
Rc01	75	47740	-1
Rc01	82	50176	2
Rc01	82.8	27772	2
Rc01	84.09	29778	2
Rc01	87.81	29737	1
Rc01	89.38	54032	2
Rc01	95.13	28707	0
Rc01	101.94	28613	2
Rc01	103.64	28246	-1
Rc01	110.44	28509	0
Rc01	114.64	27373	-1
Rc01	115.58	30179	-1
Rc01	118.9	28696	1
Rc01	119.85	29662	1
Rc01	120.89	28402	2
Rc01	122.81	28664	0
Rc01	123.07	30165	-1
Rc01	124.13	29531	1
Rc01	124.71	29581	0
Rc01	124.93	29632	-1
Rc01	125.58	30063	-1
Rc01	125.59	28909	0
Rc01	125.68	29671	-1
Rc01	126.72	28147	-1
Rc01	126.87	28138	-1
Rc01	127.01	42913	-1
Rc01	127.07	30198	1
Rc01	127.45	28635	2
Rc01	127.72	29763	-1
Rc01	128.37	28515	0
Rc01	128.82	27807	2
Rc01	128.89	28134	0
Rc01	129.31	29462	0
Rc01	129.53	28235	2
Rc01	129.94	28047	1
Rc01	130.54	28479	1
Rc01	131.56	30182	1
Rc01	131.68	29639	-1
Rc01	132.2	28429	-1
Rc01	134.14	30062	1
Rc01	134.31	27375	0
Rc01	135.08	28923	1
Rc01	136.53	29698	1
Rc01	138.32	30208	1
Rc01	139.06	30044	0
Rc01	139.97	30114	1
Rc01	140.1	29624	0
Rc01	141.63	27766	-1
Rc01	141.67	29721	-1
Rc01	141.93	52751	0
Rc01	143.23	29522	1
Rc01	143.42	29899	0
Rc01	144.39	28856	1
Rc01	146.52	29793	1
Rc01	146.82	27791	2
Rc01	147.6	28320	-1
Rc01	147.85	29582	0
Rc01	150.09	57106	-1
Rc01	150.25	29694	-1
Rc01	150.35	29902	0
Rc01	150.66	30181	-1
Rc01	151.84	29699	2
Rc01	153.95	29749	0
Rc01	154.35	30088	0
Rc01	154.42	28022	2
Rc01	154.61	56649	2
Rc01	155.42	30177	1
Rc01	155.71	29654	-1
Rc01	156.33	27695	-1
Rc01	156.72	28318	1
Rc01	157.05	29058	-1
Rc01	157.15	30175	2
Rc01	158.99	27506	1
Rc01	159.2	30043	0
Rc01	159.42	29696	2
Rc01	159.95	28408	1
Rc01	160.06	29861	-1
Rc01	160.92	29798	0
Rc01	162.82	28574	0
Rc01	164.22	29622	-1
Rc01	165.79	29528	1
Rc01	165.95	30123	1
Rc01	166.97	52526	-1
Rc01	167.13	29674	-1
Rc01	167.15	28165	2
Rc01	168.49	29971	1
Rc01	169.06	30056	-1
Rc01	170.84	30090	-1
Rc01	171.22	55819	2
Rc01	171.58	27982	-1
Rc01	172.96	29020	1
Rc01	173.67	29653	-1
Rc01	173.93	27519	1
Rc01	174.22	29152	-1
Rc01	175.97	29783	0
Rc01	177.01	28828	1
Rc01	178.88	30023	-1
Rc01	179.15	27651	2
Rc01	180.52	29604	0
Rc01	182.47	29533	2
Rc01	184.89	29479	-1
Rc01	185.23	29159	2
Rc01	185.23	30124	1
Rc01	186.88	29476	2
Rc01	189.06	34805	2
Rc01	194.17	29807	-1
Rc01	195.21	58434	2
Rc01	198.7	29303	2
Rc01	200.35	28102	1
Rc01	201.16	43774	2
Rc01	202.58	47373	2
Rc01	203.16	51344	2
Rc01	203.46	29376	-1
Rc01	203.75	27876	2
Rc01	206.38	29063	2
Rc01	206.38	28533	2
Rc01	207.09	29689	2
Rc01	217.89	40223	2
Rc01	219.62	29687	2
Rc01	227.77	29720	2
Rc01	227.83	29927	1
Rc01	228.02	29850	2
Rc01	228.4	28543	-1
Rc02	1.27	29709	1
Rc02	15.74	30174	1
Rc02	35.08	29813	-1
Rc02	43.94	29736	1
Rc02	52.79	29168	-1
Rc02	55.55	29883	-1
Rc02	57.59	29703	-1
Rc02	60.43	29647	1
Rc02	61.63	28153	1
Rc02	63.72	29986	2
Rc02	67.76	30076	-1
Rc02	78.09	28014	0
Rc02	78.43	27964	2
Rc02	78.48	29742	-1
Rc02	80.8	28049	2
Rc02	83.75	28060	2
Rc02	86.74	29678	-1
Rc02	88.84	29747	1
Rc02	92.52	29996	0
Rc02	92.68	28207	1
Rc02	92.76	30042	-1
Rc02	98.12	29974	2
Rc02	104.47	28143	2
Rc02	106.41	29093	0
Rc02	107.6	29936	2
Rc02	109.03	51340	2
Rc02	109.03	28074	2
Rc02	115.15	28525	2
Rc02	116.93	27795	2
Rc02	124.58	28544	2
Rc02	125.27	28128	0
Rc02	125.8	29512	2
Rc02	126.45	28266	1
Rc02	127.85	43153	2
Rc02	128.33	29461	1
Rc02	136.84	27484	-1
Rc02	141.37	27715	-1
Rc02	143.65	28013	1
Rc02	143.93	46825	2
Rc02	145.43	28233	2
Rc02	146.33	29811	1
Rc02	149.6	28517	1
Rc02	149.73	28197	2
Rc02	151.81	29485	1
Rc02	154.46	30058	-1
Rc02	155.76	30034	0
Rc02	155.83	28784	1
Rc02	157.39	29935	2
Rc02	158.48	28212	0
Rc02	160.67	30154	-1
Rc02	162.71	29672	0
Rc02	163.95	30049	-1
Rc02	164.16	29652	-1
Rc02	164.86	30065	-1
Rc02	165.74	29753	-1
Rc02	166.05	30134	1
Rc02	166.23	30183	1
Rc02	167.22	30024	1
Rc02	167.27	30098	1
Rc02	168.57	30121	-1
Rc02	168.97	30201	0
Rc02	170.05	41133	2
Rc02	170.2	30089	-1
Rc02	171.21	30157	-1
Rc02	171.38	29731	-1
Rc02	171.41	29764	1
Rc02	172.08	27569	1
Rc02	172.42	29853	-1
Rc02	172.82	29700	0
Rc02	173.43	30213	-1
Rc02	174.01	29002	0
Rc02	174.46	29858	0
Rc02	175.5	29681	-1
Rc02	176.17	29803	-1
Rc02	176.99	30142	1
Rc02	177.56	28312	0
Rc02	178.29	29954	-1
Rc02	178.32	30108	1
Rc02	180.48	29868	0
Rc02	180.97	27598	2
Rc02	181.14	29785	0
Rc02	182.73	29866	0
Rc02	183.23	29605	-1
Rc02	185.27	29977	1
Rc02	186.71	29712	1
Rc02	186.92	27893	1
Rc02	193.05	27742	-1
Rc02	194.56	30052	0
Rc02	195.07	29558	2
Rc02	195.48	29752	0
Rc02	198.87	30092	-1
Rc02	205.59	28805	2
Rc02	209.2	30028	-1
Rc02	216.57	28657	-1
Rc02	216.86	29198	2
Rc02	233.56	28879	2
Rc02	234.38	28650	1
Rc02	235.22	28223	0
Rc02	236.59	29751	0
Rc03	1.47	28824	2
Rc03	5.67	29382	0
Rc03	13.96	27904	1
Rc03	14.91	28540	2
Rc03	17.43	29668	-1
Rc03	34.04	29650	-1
Rc03	34.27	29616	0
Rc03	34.66	29759	0
Rc03	34.87	29607	2
Rc03	36.84	29591	-1
Rc03	36.97	28691	1
Rc03	37.97	30202	-1
Rc03	40.9	27894	1
Rc03	41.59	29989	-1
Rc03	44.2	30150	1
Rc03	44.42	28304	0
Rc03	45.49	28035	1
Rc03	45.68	29773	-1
Rc03	46.33	28732	1
Rc03	50.6	30084	0
Rc03	54.97	29319	2
Rc03	56.1	29960	-1
Rc03	58.02	28123	2
Rc03	59.72	30133	0
Rc03	63.35	50770	2
Rc03	66.51	29489	-1
Rc03	68.66	29979	2
Rc03	69.63	28108	-1
Rc03	69.77	28922	2
Rc03	71.7	29835	1
Rc03	72.62	28842	1
Rc03	75.74	30096	0
Rc03	76.1	27981	-1
Rc03	77.1	29705	-1
Rc03	78.25	30004	-1
Rc03	78.35	28562	1
Rc03	78.97	29862	-1
Rc03	79.81	28502	2
Rc03	82.63	29645	1
Rc03	83.28	29779	-1
Rc03	85.58	30197	-1
Rc03	86.23	28292	2
Rc03	86.23	29774	2
Rc03	86.33	30209	-1
Rc03	86.46	29716	-1
Rc03	86.7	29621	1
Rc03	88.53	28219	0
Rc03	91.62	30050	1
Rc03	92.26	29406	2
Rc03	92.53	30196	0
Rc03	92.79	47194	1
Rc03	94.38	29338	1
Rc03	97	28729	0
Rc03	98.1	29911	2
Rc03	98.1	29984	1
Rc03	98.32	27950	0
Rc03	98.75	27921	1
Rc03	98.88	28645	2
Rc03	100.38	29626	1
Rc03	100.39	28215	0
Rc03	100.61	29252	-1
Rc03	100.73	30117	-1
Rc03	101.26	29627	-1
Rc03	101.44	29849	-1
Rc03	102.02	30033	1
Rc03	102.57	28494	2
Rc03	102.66	27614	-1
Rc03	102.71	29802	1
Rc03	103.34	29789	0
Rc03	103.46	30027	0
Rc03	104.31	29953	-1
Rc03	104.36	29760	0
Rc03	104.88	28988	2
Rc03	106.57	30211	-1
Rc03	106.68	29821	1
Rc03	107.41	29997	1
Rc03	107.66	27961	1
Rc03	107.95	28009	2
Rc03	108.29	30187	0
Rc03	108.58	30192	1
Rc03	108.83	29865	-1
Rc03	109.41	29998	0
Rc03	109.53	29909	-1
Rc03	109.89	30126	0
Rc03	109.97	30046	-1
Rc03	109.97	28415	2
Rc03	110.39	28025	2
Rc03	112.86	28412	2
Rc03	113.47	29857	0
Rc03	113.59	30002	-1
Rc03	114.3	29116	2
Rc03	114.82	29897	0
Rc03	115.82	29450	2
Rc03	118.44	29906	-1
Rc03	119.14	29080	-1
Rc03	120.99	30014	-1
Rc03	126.78	29561	2
Rc03	127.66	29845	1
Rc03	130.91	29548	2
Rc03	143.11	28916	2
Rc03	143.53	57557	2
Rc03	143.63	29878	-1
Rc03	149.46	29833	2
Rc03	154.93	28166	1
Rc03	158.63	28484	2
Rc03	162.83	29666	-1
Rc03	162.97	29762	-1
Rc03	164.11	30064	-1
Rc03	165.82	27777	-1
Rc03	177.48	29640	0
Rc03	185.74	29629	1
Rc03	188.98	27613	-1
Rc03	205.6	29904	1
Rc03	210.54	29889	-1
Rc03	215.35	29726	-1
Rc03	224.83	29844	-1
Rc03	232.07	30008	-1
Rc03	232.84	29603	-1
Rc03	234.86	29981	-1
Rc03	235.14	29200	-1
Rc03	237.37	29895	0
Rc04	28.8	30147	-1
Rc04	32.02	30138	-1
Rc04	33.15	30169	-1
Rc04	42.95	28883	-1
Rc04	55.36	29738	1
Rc04	63.52	27660	2
Rc04	63.88	27524	0
Rc04	66.45	30066	1
Rc04	71.32	29660	1
Rc04	72.75	29048	1
Rc04	73.34	28565	0
Rc04	76.84	29932	1
Rc04	86.14	30102	2
Rc04	88.67	30296	2
Rc04	89.48	28580	1
Rc04	89.57	29730	0
Rc04	91.11	27460	1
Rc04	92.99	28087	2
Rc04	96.94	27743	2
Rc04	98.61	28560	2
Rc04	104.2	46973	2
Rc04	104.64	29457	2
Rc04	104.88	28614	2
Rc04	105.78	43065	2
Rc04	106.65	53729	2
Rc04	109.12	30109	0
Rc04	110.81	28773	1
Rc04	110.86	30210	2
Rc04	112.52	29873	0
Rc04	113.55	30118	1
Rc04	115.27	28359	-1
Rc04	115.7	29617	1
Rc04	116.78	29840	1
Rc04	117.39	30060	0
Rc04	120.76	30125	-1
Rc04	121.93	29975	1
Rc04	122.11	29800	2
Rc04	123.55	43083	2
Rc04	123.63	27967	1
Rc04	124.43	29934	1
Rc04	125.1	29994	-1
Rc04	125.29	29697	1
Rc04	126.41	29958	1
Rc04	126.49	27968	1
Rc04	127.61	30158	-1
Rc04	127.63	29725	-1
Rc04	127.74	28999	1
Rc04	127.92	30030	-1
Rc04	128	30186	1
Rc04	128.39	30119	-1
Rc04	128.57	27902	2
Rc04	128.95	29985	0
Rc04	129.14	29776	1
Rc04	129.78	29770	-1
Rc04	131.06	29664	-1
Rc04	131.91	29746	0
Rc04	131.91	29465	1
Rc04	132.2	30162	1
Rc04	132.42	29649	2
Rc04	132.42	28101	2
Rc04	133.36	29021	2
Rc04	133.5	27837	-1
Rc04	133.6	30160	0
Rc04	133.91	30077	-1
Rc04	134.13	29817	0
Rc04	134.39	30100	-1
Rc04	134.57	29880	1
Rc04	134.82	29497	1
Rc04	134.89	27718	-1
Rc04	135.59	30145	0
Rc04	135.67	27728	1
Rc04	135.92	27942	-1
Rc04	136.07	30017	-1
Rc04	136.88	28282	2
Rc04	136.96	30194	-1
Rc04	137.73	29748	1
Rc04	138.14	29955	1
Rc04	138.61	27731	0
Rc04	138.92	29837	1
Rc04	139.36	30031	1
Rc04	139.4	29593	1
Rc04	141.53	28416	2
Rc04	141.79	27956	-1
Rc04	142.26	27925	1
Rc04	143.03	29590	0
Rc04	145.57	30075	1
Rc04	147.28	30038	2
Rc04	148.78	29578	0
Rc04	150.86	28563	-1
Rc04	152.16	29787	2
Rc04	155.31	27858	2
Rc04	161.44	28772	2
Rc04	163.61	28814	2
Rc04	167.86	27704	1
Rc04	167.92	29161	2
Rc04	171.4	28357	-1
Rc04	172.74	27700	2
Rc04	172.97	29417	2
Rc04	175.53	28100	2
Rc05	0	27568	2
Rc05	1.69	28833	2
Rc05	6.65	29610	1
Rc05	6.77	30143	-1
Rc05	7.11	29729	-1
Rc05	9.79	29814	-1
Rc05	9.81	29669	-1
Rc05	12.44	28162	2
Rc05	15.64	30003	0
Rc05	20.52	29887	1
Rc05	20.68	29585	0
Rc05	26.13	28180	-1
Rc05	26.97	28077	2
Rc05	28.07	29428	2
Rc05	28.85	27916	-1
Rc05	30.11	28872	-1
Rc05	30.38	29475	0
Rc05	30.67	28462	1
Rc05	33.72	28601	2
Rc05	34.25	28507	1
Rc05	35.13	29083	2
Rc05	37.18	28802	2
Rc05	38.57	28490	2
Rc05	43.12	28430	2
Rc05	54.28	29745	1
Rc05	60.78	27797	2
Rc05	62.27	30069	0
Rc05	62.57	29839	1
Rc05	62.93	29595	1
Rc05	63.39	28489	1
Rc05	64.43	29743	-1
Rc05	65.84	30226	1
Rc05	66.11	29923	1
Rc05	66.12	29587	-1
Rc05	68.34	29852	-1
Rc05	68.66	30184	0
Rc05	69.66	30161	-1
Rc05	70.14	30152	-1
Rc05	70.27	30155	1
Rc05	70.27	29758	0
Rc05	70.93	29212	1
Rc05	70.93	28567	2
Rc05	72.14	29740	0
Rc05	72.69	29930	-1
Rc05	72.94	30166	0
Rc05	73.68	29864	2
Rc05	75.15	29808	-1
Rc05	76.16	30191	0
Rc05	79.38	28327	-1
Rc05	79.84	29690	-1
Rc05	80.16	29258	2
Rc05	80.49	28617	1
Rc05	83.65	27741	2
Rc05	90.07	30061	-1
Rc05	104.15	28523	2
Rc05	105.4	29532	2
Rc05	106.4	28164	2
Rc05	106.8	27516	2
Rc05	111.41	30093	-1
Rc05	127.83	29685	1
Rc05	128.22	29765	-1
Rc05	130.41	29609	-1
Rc05	131.64	29806	1
Rc05	138.01	29838	1
Rc05	141.56	30099	0
Rc05	142.66	29812	-1
Rc05	146.96	29506	2
Rc05	148.43	28216	2
Rc05	148.53	28152	-1
Rc05	156.12	29801	-1
Rc06	3.21	28592	-1
Rc06	9.63	29405	2
Rc06	10.99	29830	-1
Rc06	11.62	29682	1
Rc06	12.33	28962	1
Rc06	12.93	28693	-1
Rc06	14.5	28623	-1
Rc06	14.87	29118	-1
Rc06	15.79	29279	-1
Rc06	16.7	29656	-1
Rc06	17.58	29634	-1
Rc06	18.31	28140	-1
Rc06	18.54	27471	-1
Rc06	18.72	29782	1
Rc06	18.86	29784	-1
Rc06	21.57	29586	1
Rc06	38.37	28392	1
Rc06	39.75	28748	1
Rc06	40.85	28619	2
Rc06	41.48	29916	1
Rc06	41.54	27914	1
Rc06	42.12	30171	0
Rc06	42.93	27637	2
Rc06	43.33	28524	2
Rc06	44.51	28660	0
Rc06	45.25	29951	1
Rc06	45.69	29769	0
Rc06	46.42	27699	0
Rc06	47.14	27451	-1
Rc06	47.51	29579	1
Rc06	48.59	28611	1
Rc06	48.79	28404	-1
Rc06	48.98	29636	1
Rc06	49.45	29670	1
Rc06	50.81	29005	0
Rc06	51.27	29618	2
Rc06	51.91	27401	-1
Rc06	52.34	28790	-1
Rc06	52.35	28193	-1
Rc06	54.37	28677	2
Rc06	54.54	28827	2
Rc06	54.54	28609	2
Rc06	56.73	30101	2
Rc06	57.59	28353	2
Rc06	59.55	28192	1
Rc06	61.06	27940	0
Rc06	61.18	28124	1
Rc06	61.73	28052	1
Rc06	66.04	29847	-1
Rc06	67.02	29496	1
Rc06	67.67	29905	1
Rc06	68.11	29630	0
Rc06	69.3	27828	1
Rc06	70.41	29968	1
Rc06	71.54	29673	-1
Rc06	72.15	29790	1
Rc06	72.5	29832	1
Rc06	73.64	28202	-1
Rc06	76.58	27647	-1
Rc06	81.93	29780	-1
Rc06	82.45	29851	1
Rc06	93.45	29917	1
Rc06	117.37	57955	-1
Rc06	126.02	29633	0
Rc06	126.22	28583	-1
Rc06	127.01	29914	-1
Rc06	127.68	29176	1
Rc06	129.06	30167	1
Rc06	129.83	29987	1
Rc06	131.61	28738	-1
Rc06	132.55	29692	-1
Rc06	132.63	30205	-1
Rc06	134.76	29993	1
Rc06	135.57	28603	1
Rc06	135.93	28455	0
Rc06	136.34	27646	2
Rc06	136.4	29734	0
Rc06	136.64	27721	-1
Rc06	137.37	29816	0
Rc06	137.56	29962	2
Rc06	138.49	28200	2
Rc06	139.16	30059	-1
Rc06	139.22	29980	1
Rc06	140.13	29900	1
Rc06	141.03	27467	-1
Rc06	142.86	29106	-1
Rc06	144.31	27469	1
Rc06	145.66	30190	1
Rc06	146.3	30026	1
Rc06	147.79	29599	1
Rc06	148.07	29693	0
Rc06	153.62	28331	1
Rc06	172.67	30068	1
Rc06	184.94	29827	-1
Rc06	190.1	30054	0
Rc06	190.28	29628	1
Rc06	194.04	29822	-1
Rc06	204.8	29842	0
Rc06	205.15	29933	1
Rc07	6.15	29805	1
Rc07	7.18	30078	1
Rc07	10.96	29815	-1
Rc07	13.24	29092	0
Rc07	17.64	28530	2
Rc07	18.81	28779	1
Rc07	18.86	28629	0
Rc07	19.77	29625	-1
Rc07	20.57	30032	-1
Rc07	25.07	28324	-1
Rc07	30.34	29491	2
Rc07	30.52	28464	2
Rc07	32.3	27843	0
Rc07	33.12	27810	-1
Rc07	33.6	27553	0
Rc07	34.19	29439	0
Rc07	35.6	27574	1
Rc07	36.27	29333	1
Rc07	37.08	29613	1
Rc07	37.77	27537	2
Rc07	38.78	28582	-1
Rc07	39.56	29761	-1
Rc07	40.78	29216	0
Rc07	41.24	28684	2
Rc07	41.55	28726	-1
Rc07	45.1	28578	2
Rc07	49.24	30053	2
Rc07	49.57	28947	2
Rc07	55.42	29775	-1
Rc07	55.52	29344	-1
Rc07	56.59	28007	0
Rc07	59.05	29937	0
Rc07	59.19	27687	2
Rc07	63.08	29010	1
Rc07	64.69	27529	-1
Rc07	65.81	27751	0
Rc07	69.88	28670	2
Rc07	71.04	28098	-1
Rc07	71.85	59035	2
Rc07	72.23	29358	2
Rc07	73.06	28470	1
Rc07	76.91	30045	-1
Rc07	77.01	28448	0
Rc07	78.12	29612	1
Rc07	78.14	29964	0
Rc07	78.33	29940	-1
Rc07	78.76	28094	1
Rc07	78.92	30048	1
Rc07	79.08	29941	-1
Rc07	81.25	29966	0
Rc07	82.79	29828	-1
Rc07	83.02	30180	-1
Rc07	83.98	29836	1
Rc07	84.14	29217	0
Rc07	84.22	29574	2
Rc07	84.29	28637	0
Rc07	85.04	29733	-1
Rc07	85.09	29867	1
Rc07	85.31	30106	1
Rc07	85.45	30195	1
Rc07	85.56	36347	2
Rc07	87.19	29206	1
Rc07	87.59	29290	1
Rc07	87.7	58608	2
Rc07	87.86	29724	1
Rc07	88.99	29999	0
Rc07	89.72	29174	0
Rc07	91.01	29826	0
Rc07	92.79	30021	-1
Rc07	94.3	30025	1
Rc07	96.27	29767	1
Rc07	98.71	29130	2
Rc07	106.06	27958	2
Rc07	106.09	29846	-1
Rc07	107.06	27798	1
Rc07	108.06	28288	2
Rc07	108.14	28176	0
Rc07	108.53	29973	-1
Rc07	109.16	29969	0
Rc07	109.76	28104	2
Rc07	110.55	28308	-1
Rc07	111.57	27847	2
Rc07	113.22	29568	-1
Rc07	113.58	29601	0
Rc07	114.1	29701	0
Rc07	114.14	28449	2
Rc07	114.9	28345	-1
Rc07	116.54	52667	2
Rc07	116.72	28238	2
Rc07	120.28	29820	1
Rc07	120.37	27757	2
Rc07	122.22	27762	2
Rc07	123.77	28092	-1
Rc07	125.71	29044	-1
Rc07	125.74	29915	0
Rc07	126.05	28297	-1
Rc07	126.83	27918	0
Rc07	126.95	30015	0
Rc07	128.5	30073	1
Rc07	128.89	27955	-1
Rc07	133.96	30148	-1
Rc07	139.04	29818	-1
Rc07	139.66	30072	1
Rc07	140.71	29680	0
Rc07	141.75	29155	1
Rc07	142.14	29950	1
Rc07	149.81	29598	2
Rc07	154.06	30128	1
Rc08	1.34	29646	-1
Rc08	3.54	29250	2
Rc08	3.94	29983	-1
Rc08	9.19	29676	2
Rc08	10.09	29644	2
Rc08	11.84	30115	0
Rc08	15	28830	-1
Rc08	16.46	29661	0
Rc08	16.77	29970	1
Rc08	19.21	28976	1
Rc08	19.46	29172	1
Rc08	19.69	29825	-1
Rc08	20.75	28718	1
Rc08	23.66	28179	-1
Rc08	26.93	28109	2
Rc08	27.18	28333	1
Rc08	27.78	27482	0
Rc08	28.65	29235	2
Rc08	28.65	29913	2
Rc08	29.03	28720	2
Rc08	30.97	27717	-1
Rc08	33.55	27905	2
Rc08	33.55	28438	2
Rc08	34.81	29877	1
Rc08	34.94	28161	-1
Rc08	36.96	28281	1
Rc08	38.87	28205	2
Rc08	44.23	29713	2
Rc08	55.09	27389	2
Rc08	60.42	27752	2
Rc08	61.14	27856	0
Rc08	66.02	27749	1
Rc08	68.44	29885	2
Rc08	75.91	29823	-1
Rc08	75.91	28401	2
Rc08	76.93	29611	0
Rc08	78.08	30204	1
Rc08	79.88	29637	1
Rc08	82.15	28610	2
Rc08	82.98	30005	1
Rc08	86.61	29631	1
Rc08	87.54	29584	-1
Rc08	87.64	27504	-1
Rc08	88.43	30137	1
Rc08	88.61	29949	1
Rc08	89.74	30178	-1
Rc08	89.76	29792	0
Rc08	92.05	27561	0
Rc08	93.28	29881	1
Rc08	93.8	29929	-1
Rc08	94.43	29597	0
Rc08	95.14	27866	-1
Rc08	96.27	28492	0
Rc08	96.92	28708	1
Rc08	98.75	28428	0
Rc08	101.3	30217	0
Rc08	105.05	29772	0
Rc08	107.78	29732	-1
Rc08	108.01	29903	1
Rc08	109.83	30120	-1
Rc08	110.2	30193	1
Rc08	112.56	29070	-1
Rc08	113.3	28859	1
Rc08	116	29691	0
Rc08	119.23	30225	-1
Rc08	120.85	30010	1
Rc08	122.69	29620	1
Rc08	125.01	29810	-1
Rc08	126.37	30156	1
Rc08	127.56	29642	-1
Rc08	128.02	29608	-1
Rc08	129.29	29600	-1
Rc08	130.83	27769	2
Rc08	133.57	29948	0
Rc08	134.68	49992	2
Rc08	134.72	27965	0
Rc08	136.35	29583	-1
Rc08	137.51	27436	-1
Rc08	137.81	30086	0
Rc08	140.49	27747	-1
Rc08	144.75	28093	-1
Rc08	147.31	29992	-1
Rc08	148.17	30136	1
Rc08	149.23	29615	1
Rc08	151.18	30206	-1
Rc08	154.67	28040	-1
Rc08	156.31	29695	1
Rc08	159.95	40099	2
Rc08	160.71	29592	1
Rc08	162.76	29409	-1
Rc08	163.15	27758	0
Rc08	167.75	29659	0
Rc08	171.6	29346	0
Rc08	173.88	29771	1
Rc08	174.68	28196	1
Rc08	175.25	29719	1
Rc08	182.15	28016	2
Rc08	183.94	29453	1
Rc08	215.97	27775	2
Rc08	219.16	28829	-1
Rc09	3.07	28126	2
Rc09	3.07	29843	2
Rc09	3.07	49099	2
Rc09	3.07	29446	2
Rc09	18.47	28835	2
Rc09	18.47	29481	2
Rc09	18.64	28641	1
Rc09	18.87	29829	2
Rc09	20.55	59304	2
Rc09	21.78	30097	-1
Rc09	22.1	29027	2
Rc09	24.03	28263	1
Rc09	24.44	56463	2
Rc09	24.76	30105	2
Rc09	25.57	30223	1
Rc09	26.14	28498	1
Rc09	26.48	29922	2
Rc09	26.52	30185	-1
Rc09	26.86	30172	-1
Rc09	27.08	29777	-1
Rc09	27.09	29541	2
Rc09	27.15	30113	0
Rc09	27.83	30079	0
Rc09	28.13	29542	2
Rc09	28.13	28511	2
Rc09	28.28	28804	2
Rc09	28.43	29931	0
Rc09	28.65	30009	0
Rc09	28.76	30140	-1
Rc09	30.73	30085	0
Rc09	31.06	30151	1
Rc09	31.24	30022	0
Rc09	31.43	29722	-1
Rc09	31.52	29957	0
Rc09	31.94	29717	1
Rc09	32.51	30199	-1
Rc09	32.79	29580	0
Rc09	33.06	28111	-1
Rc09	33.46	28997	-1
Rc09	33.52	29594	-1
Rc09	34.16	30037	0
Rc09	34.39	30189	-1
Rc09	34.54	30018	-1
Rc09	34.56	28157	2
Rc09	34.66	30104	1
Rc09	34.73	27949	2
Rc09	34.73	29112	2
Rc09	35.53	28713	-1
Rc09	35.71	29976	-1
Rc09	37.11	30016	1
Rc09	37.32	29890	-1
Rc09	37.32	29677	0
Rc09	38.08	30200	1
Rc09	38.13	30218	-1
Rc09	38.43	28114	2
Rc09	38.94	28385	1
Rc09	39.48	29804	1
Rc09	41.12	29327	1
Rc09	41.18	29667	2
Rc09	41.71	28884	-1
Rc09	42.95	29891	2
Rc09	43.96	29757	-1
Rc09	45.28	29938	-1
Rc09	45.93	29166	2
Rc09	46.4	30203	0
Rc09	46.75	57470	2
Rc09	48.82	30144	2
Rc09	49.03	29525	2
Rc09	49.58	29245	-1
Rc09	49.67	29355	2
Rc09	49.67	28314	2
Rc09	49.81	28024	2
Rc09	50.34	28667	2
Rc09	52.06	28644	1
Rc09	52.26	28051	2
Rc09	52.26	28315	2
Rc09	52.26	30141	2
Rc09	54.62	27805	2
Rc09	54.93	29728	0
Rc09	57.89	29910	1
Rc09	59.01	28118	2
Rc09	60.22	30074	1
Rc09	61.66	29967	-1
Rc09	62.89	28705	2
Rc09	68.68	29863	1
Rc09	68.77	29576	-1
Rc09	70.72	29982	0
Rc09	72.14	28569	2
Rc09	72.55	27985	1
Rc09	80.43	29648	1
Rc09	89.13	29908	-1
Rc09	91.81	29596	1
Rc09	109.75	30170	-1
Rc10	4.04	30131	-1
Rc10	10.05	29588	1
Rc10	13.17	27446	-1
Rc10	14.83	29841	-1
Rc10	18.18	29872	0
Rc10	19.93	30146	1
Rc10	21.49	28694	-1
Rc10	25.29	29158	0
Rc10	27.01	29727	2
Rc10	29.01	28348	-1
Rc10	29.22	27585	2
Rc10	29.41	28806	2
Rc10	32.4	29684	2
Rc10	35.82	29686	0
Rc10	36.05	41895	2
Rc10	42.43	29943	2
Rc10	44.77	29171	-1
Rc10	46.55	29675	-1
Rc10	46.68	29755	0
Rc10	47.02	29507	1
Rc10	47.84	29708	-1
Rc10	48.71	30122	1
Rc10	49.87	30110	-1
Rc10	49.97	29888	0
Rc10	50.27	29797	-1
Rc10	50.47	28929	-1
Rc10	50.86	30040	1
Rc10	51.44	29956	2
Rc10	51.7	30153	1
Rc10	51.73	27543	1
Rc10	52.11	30221	1
Rc10	52.64	29942	-1
Rc10	52.79	29854	1
Rc10	54.28	29799	0
Rc10	54.39	29756	1
Rc10	56.08	29105	2
Rc10	56.13	29623	1
Rc10	56.33	29683	0
Rc10	57.71	30094	-1
Rc10	58.65	28191	2
Rc10	60.81	29711	0
Rc10	60.86	29786	-1
Rc10	63.35	29263	-1
Rc10	64.97	28747	2
Rc10	65.2	29064	2
Rc10	65.62	29602	1
Rc10	66.77	29869	0
Rc10	66.85	30091	1
Rc10	80.07	29665	2
Rc10	80.07	29373	2
Rc10	80.88	27468	2
Rc10	87.81	28653	2
Rc10	89.8	29569	1
Rc10	90.59	28076	2
Rc10	91	30012	1
Rc10	91.03	30111	-1
Rc10	91.22	30039	-1
Rc10	91.29	29788	1
Rc10	91.62	29688	1
Rc10	92.55	27744	1
Rc10	92.76	29643	2
Rc10	92.89	28752	0
Rc10	95.87	29154	2
Rc10	96.14	30000	1
Rc10	96.59	29876	0
Rc10	96.98	30020	2
Rc10	97.56	28405	2
Rc10	98.04	29641	-1
Rc10	99.1	29213	2
Rc10	99.17	29577	1
Rc10	101.26	30057	-1
Rc10	101.49	29707	0
Rc10	102.35	29896	2
Rc10	102.35	29520	2
Rc10	102.35	30001	2
