# Supplementary material for: Application of a high-resolution genetic map for chromosome-scale genome assembly and fine QTLs mapping of seed size and weight traits in castor bean
Source: Sci Rep. 2019 Aug 16;9:11950. doi: 10.1038/s41598-019-48492-8 (PMC6697702; doi:10.1038/s41598-019-48492-8)
Supplement: Supplementary file 4 — Dataset 3 [file 41598_2019_48492_MOESM4_ESM.xls]

## Sheet: Sheet1
Dataset S3 The new position of these genes anchored to pseudo-chromosomes
Pseudo-chromosome	gene name	start positoin	end position
Rc01	29794.m003302	1971	2468
Rc01	29794.m003303	6722	10110
Rc01	29794.m003304	18679	21152
Rc01	29794.m003305	24314	29939
Rc01	29794.m003306	32162	34424
Rc01	29794.m003307	35323	38235
Rc01	29794.m003308	43137	45162
Rc01	29794.m003309	45419	46059
Rc01	29794.m003310	48571	49146
Rc01	29794.m003311	51492	52256
Rc01	29794.m003312	55184	57271
Rc01	29794.m003313	57888	62681
Rc01	29794.m003314	65104	65256
Rc01	29794.m003315	66083	67235
Rc01	29794.m003316	72317	73874
Rc01	29794.m003317	78915	79229
Rc01	29794.m003318	79660	80460
Rc01	29794.m003319	82553	83503
Rc01	29794.m003320	86911	89841
Rc01	29794.m003321	91320	94732
Rc01	29794.m003322	99365	100211
Rc01	29794.m003323	107573	109086
Rc01	29794.m003324	112729	120393
Rc01	29794.m003325	124597	132827
Rc01	29794.m003326	133813	135519
Rc01	29794.m003327	141030	142071
Rc01	29794.m003328	142823	144490
Rc01	29794.m003329	147471	149591
Rc01	29794.m003330	150847	152249
Rc01	29794.m003331	153661	157171
Rc01	29794.m003332	161054	168360
Rc01	29794.m003333	177137	178589
Rc01	29794.m003334	179879	180151
Rc01	29794.m003335	184616	185584
Rc01	29794.m003336	196826	199598
Rc01	29794.m003338	204351	205922
Rc01	29794.m003339	207338	210407
Rc01	29794.m003340	216776	217789
Rc01	29794.m003341	219275	222630
Rc01	29794.m003342	223259	225220
Rc01	29794.m003343	226626	229228
Rc01	29794.m003344	231026	236114
Rc01	29794.m003345	240386	243022
Rc01	29794.m003346	245221	248263
Rc01	29794.m003347	254226	256584
Rc01	29794.m003348	258136	259752
Rc01	29794.m003349	263457	265188
Rc01	29794.m003350	265983	268427
Rc01	29794.m003351	272993	276669
Rc01	29794.m003352	277281	277475
Rc01	29794.m003353	279004	281789
Rc01	29794.m003354	288233	292700
Rc01	29794.m003355	296254	296835
Rc01	29794.m003356	298514	301776
Rc01	29794.m003357	303920	306175
Rc01	29794.m003358	307156	308475
Rc01	29794.m003359	309082	314028
Rc01	29794.m003360	317185	321937
Rc01	29794.m003361	322616	329157
Rc01	29794.m003362	329943	330257
Rc01	29794.m003363	330486	331298
Rc01	29794.m003364	332702	336208
Rc01	29794.m003365	339019	339252
Rc01	29794.m003366	347222	349351
Rc01	29794.m003367	363097	364146
Rc01	29794.m003368	374390	378367
Rc01	29794.m003369	380436	393822
Rc01	29794.m003370	395669	396825
Rc01	29794.m003371	397594	408108
Rc01	29794.m003372	410926	411624
Rc01	29794.m003373	415634	417967
Rc01	29794.m003374	418739	422902
Rc01	29794.m003375	424191	427768
Rc01	29794.m003376	431412	434537
Rc01	29794.m003377	437752	439941
Rc01	29794.m003378	444734	447400
Rc01	29794.m003379	449430	451632
Rc01	29794.m003380	453315	457771
Rc01	29794.m003381	470344	471853
Rc01	29794.m003382	508010	511586
Rc01	29794.m003383	514660	517653
Rc01	29794.m003384	528061	533062
Rc01	29794.m003385	533808	540295
Rc01	29794.m003386	541036	543785
Rc01	29794.m003387	547695	548435
Rc01	29794.m003388	549513	552806
Rc01	29794.m003389	552861	553061
Rc01	29794.m003390	554871	555023
Rc01	29794.m003391	563929	564620
Rc01	29794.m003392	571926	574994
Rc01	29794.m003393	585785	591673
Rc01	29794.m003394	601681	605221
Rc01	29794.m003396	621456	628998
Rc01	29794.m003397	631130	631576
Rc01	29794.m003398	634903	635484
Rc01	29794.m003399	647944	648545
Rc01	29794.m003400	649011	650719
Rc01	29794.m003401	651471	653867
Rc01	29794.m003402	656572	657205
Rc01	29794.m003403	664658	665997
Rc01	29794.m003404	675139	679942
Rc01	29794.m003405	684963	688066
Rc01	29794.m003406	697153	701772
Rc01	29794.m003407	703727	709256
Rc01	29794.m003408	710983	716110
Rc01	29794.m003409	718839	720445
Rc01	29794.m003410	724174	726541
Rc01	29794.m003411	730258	733695
Rc01	29794.m003412	736395	739617
Rc01	29794.m003413	745006	748206
Rc01	29794.m003414	749122	754439
Rc01	29794.m003415	757386	763923
Rc01	29794.m003416	765067	766290
Rc01	29794.m003417	767184	773049
Rc01	29794.m003418	780972	781866
Rc01	29794.m003419	783217	784441
Rc01	29794.m003420	787814	788544
Rc01	29794.m003421	794606	797772
Rc01	29794.m003422	798056	800750
Rc01	29794.m003423	806237	811737
Rc01	29794.m003424	814703	817317
Rc01	29794.m003425	819597	820651
Rc01	29794.m003426	822433	823977
Rc01	29794.m003427	824284	827130
Rc01	29794.m003428	830168	835194
Rc01	29794.m003429	838326	841934
Rc01	29794.m003430	843445	848893
Rc01	29794.m003431	850466	850703
Rc01	29794.m003432	854904	856407
Rc01	29794.m003433	859685	865064
Rc01	29794.m003434	870644	872646
Rc01	29794.m003435	878994	880146
Rc01	29794.m003436	881431	887592
Rc01	29794.m003437	895235	897860
Rc01	29794.m003438	899087	899336
Rc01	29794.m003439	901496	909421
Rc01	29794.m003440	911134	912990
Rc01	29794.m003441	915322	916772
Rc01	29794.m003442	916954	917704
Rc01	29794.m003443	919496	928078
Rc01	29794.m003444	929236	930547
Rc01	29794.m003445	931182	934829
Rc01	29794.m003446	935632	939407
Rc01	29794.m003447	939851	945665
Rc01	29794.m003448	948357	951975
Rc01	29794.m003449	953498	956063
Rc01	29794.m003450	957038	960867
Rc01	29794.m003451	962479	966292
Rc01	29794.m003452	983907	986611
Rc01	29794.m003453	987207	988775
Rc01	29794.m003454	992712	994789
Rc01	29794.m003455	995712	998663
Rc01	29794.m003456	1000712	1002541
Rc01	29794.m003457	1003767	1009399
Rc01	29794.m003458	1011024	1013700
Rc01	29794.m003459	1014520	1015799
Rc01	29794.m003460	1028299	1030992
Rc01	29794.m003461	1052941	1054793
Rc01	29794.m003462	1055493	1071274
Rc01	29794.m003463	1081045	1092823
Rc01	29794.m003464	1094391	1098309
Rc01	29794.m003465	1100644	1101000
Rc01	29794.m003466	1102243	1102553
Rc01	29794.m003467	1104738	1105618
Rc01	29794.m003468	1107614	1111441
Rc01	29794.m003469	1111930	1113819
Rc01	29794.m003470	1114253	1115806
Rc01	29794.m003471	1116059	1117929
Rc01	29794.m003472	1118400	1120453
Rc01	29794.m003473	1121696	1125719
Rc01	29794.m003474	1130188	1157868
Rc01	29794.m003475	1158136	1158557
Rc01	29794.m003476	1161891	1168012
Rc01	29794.m003477	1168234	1169149
Rc01	29794.m003478	1178793	1180194
Rc01	29794.m003479	1183061	1187487
Rc01	29794.m003480	1194617	1196167
Rc01	29794.m003481	1198661	1202722
Rc01	29794.m003483	1211973	1213220
Rc01	29794.m003484	1214107	1219798
Rc01	29794.m003485	1222996	1230473
Rc01	29794.m003486	1244355	1247492
Rc01	29794.m003487	1249110	1264426
Rc01	29794.m003488	1265169	1268054
Rc01	29794.m003489	1270059	1271655
Rc01	29794.m003490	1273502	1274893
Rc01	29794.m003491	1274932	1275323
Rc01	29794.m003492	1276483	1276796
Rc01	29794.m003493	1277837	1278227
Rc01	29794.m003494	1278332	1279723
Rc01	29794.m003495	1280477	1285027
Rc01	29794.m003496	1289374	1292548
Rc01	29794.m003497	1296639	1300404
Rc01	29794.m003498	1306302	1307925
Rc01	29794.m003499	1308064	1309889
Rc01	29848.m004445	1351342	1358038
Rc01	29848.m004446	1359023	1364572
Rc01	29848.m004447	1367527	1369296
Rc01	29848.m004448	1370676	1371502
Rc01	29848.m004449	1373182	1375577
Rc01	29848.m004450	1392005	1393270
Rc01	29848.m004451	1393928	1394308
Rc01	29848.m004452	1395228	1399562
Rc01	29848.m004453	1401278	1402723
Rc01	29848.m004454	1410419	1414309
Rc01	29848.m004455	1415239	1415897
Rc01	29848.m004456	1419406	1420484
Rc01	29848.m004457	1420658	1420816
Rc01	29848.m004458	1426203	1426424
Rc01	29848.m004459	1426445	1426672
Rc01	29848.m004460	1426999	1427169
Rc01	29848.m004461	1433205	1433571
Rc01	29848.m004462	1434064	1434763
Rc01	29848.m004463	1434889	1437260
Rc01	29848.m004464	1442977	1444773
Rc01	29848.m004465	1450067	1450303
Rc01	29848.m004466	1454219	1455433
Rc01	29848.m004467	1455461	1461265
Rc01	29848.m004468	1461500	1462369
Rc01	29848.m004469	1476420	1476689
Rc01	29848.m004470	1477986	1479337
Rc01	29848.m004471	1484736	1486270
Rc01	29848.m004472	1486668	1490311
Rc01	29848.m004473	1495173	1496128
Rc01	29848.m004474	1496144	1496578
Rc01	29848.m004475	1498252	1501524
Rc01	29848.m004476	1503583	1507765
Rc01	29848.m004477	1510835	1513883
Rc01	29848.m004478	1517936	1520945
Rc01	29848.m004479	1523922	1527649
Rc01	29848.m004480	1529311	1531237
Rc01	29848.m004481	1532219	1537874
Rc01	29848.m004482	1547072	1551243
Rc01	29848.m004483	1551795	1556495
Rc01	29848.m004484	1558052	1558417
Rc01	29848.m004485	1563480	1566600
Rc01	29848.m004486	1569375	1569786
Rc01	29848.m004487	1571987	1581942
Rc01	29848.m004488	1584403	1589727
Rc01	29848.m004489	1592093	1596323
Rc01	29848.m004490	1598396	1599806
Rc01	29848.m004491	1600861	1604693
Rc01	29848.m004492	1611995	1612546
Rc01	29848.m004493	1617879	1619246
Rc01	29848.m004494	1623113	1627111
Rc01	29848.m004496	1629369	1635885
Rc01	29848.m004497	1642782	1643905
Rc01	29848.m004498	1648597	1649869
Rc01	29848.m004499	1653056	1655053
Rc01	29848.m004500	1656929	1660152
Rc01	29848.m004501	1664773	1669528
Rc01	29848.m004502	1672402	1678429
Rc01	29848.m004503	1679546	1681713
Rc01	29848.m004504	1682526	1691381
Rc01	29848.m004505	1691930	1694874
Rc01	29848.m004506	1695118	1696466
Rc01	29848.m004507	1697561	1698254
Rc01	29848.m004508	1700148	1700678
Rc01	29848.m004509	1707674	1711089
Rc01	29848.m004510	1712219	1716030
Rc01	29848.m004511	1716847	1720321
Rc01	29848.m004512	1721067	1721372
Rc01	29848.m004513	1722321	1722674
Rc01	29848.m004514	1728700	1729089
Rc01	29848.m004515	1736615	1739569
Rc01	29848.m004516	1747892	1748176
Rc01	29848.m004517	1748961	1749557
Rc01	29848.m004518	1750365	1753163
Rc01	29848.m004519	1753707	1754318
Rc01	29848.m004520	1755934	1758486
Rc01	29848.m004521	1758540	1758917
Rc01	29848.m004522	1760586	1762662
Rc01	29848.m004523	1764743	1768813
Rc01	29848.m004524	1769958	1778274
Rc01	29848.m004525	1779826	1780546
Rc01	29848.m004526	1785954	1787971
Rc01	29848.m004527	1789211	1790734
Rc01	29848.m004528	1793644	1798339
Rc01	29848.m004529	1799830	1800690
Rc01	29848.m004530	1804402	1807743
Rc01	29848.m004531	1808821	1810086
Rc01	29848.m004532	1812357	1814651
Rc01	29848.m004533	1815028	1815654
Rc01	29848.m004534	1816683	1816985
Rc01	29848.m004535	1818018	1821184
Rc01	29848.m004536	1827270	1831257
Rc01	29848.m004537	1831802	1835244
Rc01	29848.m004538	1836427	1839537
Rc01	29848.m004539	1840366	1842048
Rc01	29848.m004540	1844052	1849235
Rc01	29848.m004541	1850867	1852755
Rc01	29848.m004542	1854840	1856490
Rc01	29848.m004543	1860178	1869122
Rc01	29848.m004544	1870362	1871236
Rc01	29848.m004545	1885376	1886767
Rc01	29848.m004546	1901396	1903228
Rc01	29848.m004547	1907259	1913406
Rc01	29848.m004548	1929031	1937561
Rc01	29848.m004549	1945493	1949545
Rc01	29848.m004550	1950416	1953318
Rc01	29848.m004551	1962929	1965172
Rc01	29848.m004552	1969369	1976276
Rc01	29848.m004553	1994594	1995007
Rc01	29848.m004554	1995150	1995974
Rc01	29848.m004555	1996543	1997649
Rc01	29848.m004556	1998705	2001353
Rc01	29848.m004557	2005268	2020484
Rc01	29848.m004558	2024912	2027773
Rc01	29848.m004559	2030253	2033905
Rc01	29848.m004560	2039497	2041175
Rc01	29848.m004561	2049436	2050197
Rc01	29848.m004562	2053299	2054164
Rc01	29848.m004563	2055470	2055880
Rc01	29848.m004564	2058706	2060934
Rc01	29848.m004565	2064449	2066067
Rc01	29848.m004566	2075882	2076589
Rc01	29848.m004567	2083437	2086447
Rc01	29848.m004568	2087187	2090288
Rc01	29848.m004569	2092357	2092938
Rc01	29848.m004570	2097193	2098239
Rc01	29848.m004571	2105558	2109266
Rc01	29848.m004572	2110041	2111216
Rc01	29848.m004573	2114134	2116564
Rc01	29848.m004574	2117157	2118312
Rc01	29848.m004575	2119161	2125372
Rc01	29848.m004576	2135485	2135670
Rc01	29848.m004577	2139330	2143011
Rc01	29848.m004578	2144249	2144725
Rc01	29848.m004579	2147077	2147478
Rc01	29848.m004580	2149514	2155038
Rc01	29848.m004581	2160460	2161077
Rc01	29848.m004582	2164734	2167654
Rc01	29848.m004583	2170083	2172382
Rc01	29848.m004584	2174647	2175530
Rc01	29848.m004585	2176693	2179355
Rc01	29848.m004586	2180615	2187486
Rc01	29848.m004587	2187914	2188117
Rc01	29848.m004588	2188747	2189707
Rc01	29848.m004589	2196329	2202248
Rc01	29848.m004590	2204891	2207379
Rc01	29848.m004591	2207635	2212052
Rc01	29848.m004592	2213307	2216260
Rc01	29848.m004593	2216987	2219315
Rc01	29848.m004594	2220114	2224310
Rc01	29848.m004595	2226144	2227340
Rc01	29848.m004596	2229756	2230229
Rc01	29848.m004597	2235189	2238579
Rc01	29848.m004598	2239602	2242961
Rc01	29848.m004599	2247089	2251906
Rc01	29848.m004600	2253855	2256789
Rc01	29848.m004601	2257592	2260714
Rc01	29848.m004602	2261307	2263652
Rc01	29848.m004603	2267550	2275439
Rc01	29848.m004605	2284073	2285621
Rc01	29848.m004606	2289078	2289473
Rc01	29848.m004607	2292969	2297956
Rc01	29848.m004608	2298730	2301206
Rc01	29848.m004609	2304394	2304564
Rc01	29848.m004610	2307730	2307984
Rc01	29848.m004611	2308241	2310866
Rc01	29848.m004612	2311317	2315181
Rc01	29848.m004613	2316152	2316328
Rc01	29848.m004614	2317662	2321417
Rc01	29848.m004615	2323093	2326604
Rc01	29848.m004616	2328129	2329461
Rc01	29848.m004617	2333272	2341090
Rc01	29848.m004618	2342921	2344932
Rc01	29848.m004619	2348427	2349602
Rc01	29848.m004620	2350695	2350883
Rc01	29848.m004621	2352542	2354458
Rc01	29848.m004622	2356080	2358732
Rc01	29848.m004623	2366097	2368406
Rc01	29848.m004624	2369298	2374558
Rc01	29848.m004625	2375530	2375833
Rc01	29848.m004627	2378671	2382482
Rc01	29848.m004626	2378797	2379031
Rc01	29848.m004628	2385325	2385609
Rc01	29848.m004629	2385671	2389314
Rc01	29848.m004630	2397119	2399875
Rc01	29848.m004631	2401055	2404168
Rc01	29848.m004632	2406214	2407060
Rc01	29848.m004633	2409012	2413146
Rc01	29848.m004634	2419298	2419792
Rc01	29848.m004635	2420436	2422541
Rc01	29848.m004636	2423628	2424567
Rc01	29848.m004637	2424742	2425544
Rc01	29848.m004638	2427186	2431952
Rc01	29848.m004639	2439913	2442079
Rc01	29848.m004640	2444142	2447192
Rc01	29848.m004641	2448371	2449210
Rc01	29848.m004642	2450197	2452389
Rc01	29848.m004643	2457359	2458603
Rc01	29848.m004644	2460953	2463027
Rc01	29848.m004645	2463644	2468827
Rc01	29848.m004646	2469691	2470286
Rc01	29848.m004647	2472139	2474611
Rc01	29848.m004648	2475208	2476314
Rc01	29848.m004649	2477834	2484126
Rc01	29848.m004650	2486398	2489049
Rc01	29848.m004651	2490624	2490938
Rc01	29848.m004652	2491749	2494048
Rc01	29848.m004653	2494277	2495733
Rc01	29848.m004654	2496165	2497466
Rc01	29848.m004655	2497601	2498112
Rc01	29848.m004656	2498644	2499377
Rc01	29848.m004657	2500960	2502279
Rc01	29848.m004658	2503416	2504615
Rc01	29848.m004659	2509050	2510354
Rc01	29848.m004660	2514103	2518690
Rc01	29848.m004661	2520336	2524221
Rc01	29848.m004662	2527316	2528392
Rc01	29848.m004663	2529412	2535994
Rc01	29848.m004664	2538061	2539805
Rc01	29848.m004665	2540408	2543328
Rc01	29848.m004666	2544575	2548115
Rc01	29848.m004667	2548171	2548335
Rc01	29848.m004668	2556052	2558260
Rc01	29848.m004669	2560044	2560552
Rc01	29848.m004670	2561967	2565084
Rc01	29848.m004671	2571563	2572753
Rc01	29848.m004672	2584819	2588803
Rc01	29848.m004673	2595805	2605655
Rc01	29848.m004674	2613514	2618600
Rc01	29848.m004675	2620899	2623972
Rc01	29848.m004676	2629314	2632500
Rc01	29848.m004677	2642617	2648113
Rc01	29848.m004678	2653719	2654383
Rc01	29848.m004679	2663166	2664591
Rc01	29848.m004680	2666229	2667891
Rc01	29848.m004681	2669067	2684020
Rc01	29848.m004682	2687241	2688650
Rc01	29848.m004683	2689794	2691830
Rc01	29848.m004684	2694821	2697650
Rc01	29848.m004685	2700283	2703190
Rc01	29848.m004686	2704976	2707418
Rc01	29848.m004687	2709257	2713106
Rc01	29848.m004688	2713607	2715447
Rc01	29848.m004689	2721226	2721963
Rc01	29848.m004690	2728863	2737187
Rc01	29848.m004691	2737668	2742493
Rc01	29848.m004692	2750742	2754992
Rc01	29848.m004693	2756517	2758850
Rc01	29848.m004694	2766952	2772872
Rc01	29848.m004695	2774362	2777126
Rc01	29848.m004696	2783726	2786254
Rc01	29848.m004697	2790328	2791293
Rc01	29848.m004698	2796623	2799630
Rc01	29848.m004699	2810687	2811887
Rc01	29848.m004700	2812793	2815319
Rc01	29848.m004701	2817389	2819785
Rc01	29848.m004702	2831748	2833697
Rc01	29848.m004703	2848431	2854167
Rc01	29848.m004704	2863651	2865719
Rc01	29848.m004705	2875660	2876453
Rc01	29848.m004706	2891857	2893917
Rc01	29848.m004707	2910370	2911531
Rc01	29848.m004708	2913101	2918881
Rc01	29848.m004709	2924241	2925636
Rc01	29848.m004710	2932511	2935095
Rc01	29848.m004711	2937230	2940662
Rc01	29848.m004712	2945519	2947156
Rc01	29848.m004713	2953953	2959331
Rc01	41909.m000026	2990161	2991396
Rc01	41909.m000027	2992767	2994152
Rc01	28226.m000831	3004586	3007341
Rc01	28226.m000832	3007970	3012456
Rc01	28226.m000833	3014219	3015202
Rc01	28226.m000834	3016236	3018740
Rc01	28226.m000835	3019704	3023275
Rc01	28226.m000836	3024560	3029433
Rc01	28226.m000837	3031514	3036274
Rc01	28226.m000838	3037698	3040086
Rc01	28226.m000839	3047699	3048833
Rc01	28226.m000840	3054862	3055200
Rc01	28226.m000841	3060182	3061207
Rc01	28226.m000842	3061800	3064809
Rc01	28226.m000843	3066059	3068103
Rc01	28226.m000844	3069249	3070618
Rc01	28226.m000845	3071239	3072268
Rc01	28226.m000846	3072573	3076202
Rc01	28226.m000847	3076941	3080124
Rc01	28226.m000848	3080668	3083488
Rc01	28226.m000849	3085559	3088242
Rc01	28226.m000850	3089831	3094029
Rc01	28226.m000851	3097574	3100912
Rc01	28226.m000852	3103539	3108215
Rc01	28226.m000853	3113609	3115319
Rc01	28226.m000854	3115978	3116169
Rc01	28226.m000855	3116271	3124260
Rc01	28226.m000856	3124920	3125453
Rc01	28226.m000857	3125644	3126555
Rc01	28226.m000858	3127591	3128063
Rc01	28226.m000859	3129632	3131408
Rc01	28226.m000860	3136399	3136892
Rc01	28226.m000861	3139481	3139718
Rc01	28226.m000862	3140452	3142804
Rc01	28226.m000863	3143887	3145443
Rc01	28226.m000864	3146744	3156537
Rc01	28226.m000865	3156631	3157550
Rc01	28226.m000866	3158450	3161279
Rc01	28226.m000867	3163092	3165503
Rc01	28226.m000868	3167636	3169770
Rc01	28226.m000869	3170337	3171893
Rc01	28226.m000870	3172980	3175250
Rc01	28226.m000871	3182293	3185472
Rc01	28226.m000874	3192823	3196990
Rc01	28226.m000875	3197568	3199170
Rc01	28226.m000876	3201612	3205132
Rc01	28226.m000877	3205112	3218244
Rc01	28226.m000878	3222897	3228471
Rc01	28226.m000879	3231107	3240945
Rc01	28226.m000880	3246010	3248907
Rc01	28226.m000881	3249181	3249333
Rc01	28226.m000882	3249799	3252082
Rc01	28226.m000883	3253138	3264902
Rc01	28226.m000884	3270681	3274110
Rc01	29739.m003565	3291178	3292843
Rc01	29739.m003566	3294511	3297711
Rc01	29739.m003567	3298124	3300097
Rc01	29739.m003568	3302925	3305314
Rc01	29739.m003569	3307526	3311557
Rc01	29739.m003570	3312976	3313668
Rc01	29739.m003571	3316308	3318347
Rc01	29739.m003572	3322216	3327082
Rc01	29739.m003573	3330073	3330465
Rc01	29739.m003574	3332200	3334080
Rc01	29739.m003575	3346023	3350537
Rc01	29739.m003576	3351547	3355787
Rc01	29739.m003577	3356595	3357139
Rc01	29739.m003578	3361709	3366751
Rc01	29739.m003579	3370095	3371591
Rc01	29739.m003580	3374858	3376965
Rc01	29739.m003581	3381023	3389120
Rc01	29739.m003582	3400853	3404057
Rc01	29739.m003583	3404412	3411090
Rc01	29739.m003584	3416122	3417011
Rc01	29739.m003585	3417317	3418231
Rc01	29739.m003586	3422146	3423010
Rc01	29739.m003587	3426749	3430528
Rc01	29739.m003588	3431156	3431632
Rc01	29739.m003589	3432487	3433398
Rc01	29739.m003590	3434532	3435011
Rc01	29739.m003591	3440941	3443037
Rc01	29739.m003592	3448139	3449200
Rc01	29739.m003593	3451564	3455357
Rc01	29739.m003594	3457154	3458833
Rc01	29739.m003595	3459386	3459850
Rc01	29739.m003596	3460374	3461869
Rc01	29739.m003597	3462268	3464232
Rc01	29739.m003598	3465711	3470597
Rc01	29739.m003599	3479131	3480558
Rc01	29739.m003600	3489006	3490360
Rc01	29739.m003601	3494907	3496033
Rc01	29739.m003602	3499773	3503794
Rc01	29739.m003603	3505203	3505550
Rc01	29739.m003604	3506045	3509276
Rc01	29739.m003605	3514800	3517891
Rc01	29739.m003606	3520073	3523014
Rc01	29739.m003607	3523370	3525160
Rc01	29739.m003608	3529977	3530507
Rc01	29739.m003609	3540990	3541298
Rc01	29739.m003610	3548257	3549223
Rc01	29739.m003611	3552874	3554867
Rc01	29739.m003612	3562788	3564842
Rc01	29739.m003613	3565120	3565721
Rc01	29739.m003614	3569776	3571332
Rc01	29739.m003615	3584937	3589582
Rc01	29739.m003616	3596005	3603110
Rc01	29739.m003617	3603951	3606430
Rc01	29739.m003618	3606739	3607260
Rc01	29739.m003619	3607606	3608794
Rc01	29739.m003620	3612485	3613441
Rc01	29739.m003621	3616835	3618936
Rc01	29739.m003622	3631823	3636376
Rc01	29739.m003623	3637180	3637813
Rc01	29739.m003624	3638922	3640447
Rc01	29739.m003625	3641323	3650174
Rc01	29739.m003626	3657789	3665350
Rc01	29739.m003627	3668589	3668777
Rc01	29739.m003628	3675690	3696184
Rc01	29739.m003629	3697313	3698562
Rc01	29739.m003630	3704241	3705356
Rc01	29739.m003631	3706115	3709150
Rc01	29739.m003632	3710522	3710963
Rc01	29739.m003633	3711087	3714882
Rc01	29739.m003634	3717277	3723060
Rc01	29739.m003635	3726843	3728998
Rc01	29739.m003636	3736047	3737975
Rc01	29739.m003637	3739506	3740130
Rc01	29739.m003638	3743837	3744253
Rc01	29739.m003639	3749483	3749896
Rc01	29739.m003640	3749938	3750417
Rc01	29739.m003641	3753864	3761875
Rc01	29739.m003642	3764297	3777291
Rc01	29739.m003643	3778242	3782741
Rc01	29739.m003644	3786098	3786271
Rc01	29739.m003645	3787008	3793600
Rc01	29739.m003646	3795888	3800514
Rc01	29739.m003647	3802919	3803746
Rc01	29739.m003648	3810096	3811337
Rc01	29739.m003649	3821514	3823600
Rc01	29739.m003650	3824094	3824585
Rc01	29739.m003651	3834421	3837376
Rc01	29739.m003652	3838916	3840818
Rc01	29739.m003654	3850767	3851333
Rc01	29739.m003655	3852121	3856540
Rc01	29739.m003656	3858080	3859407
Rc01	29739.m003657	3860157	3861395
Rc01	29739.m003658	3864117	3866046
Rc01	29739.m003659	3866859	3870462
Rc01	29739.m003660	3872462	3877249
Rc01	29739.m003661	3879943	3880476
Rc01	29739.m003662	3883383	3898282
Rc01	29739.m003663	3901066	3905652
Rc01	29739.m003664	3907659	3909452
Rc01	29739.m003665	3909977	3913010
Rc01	29739.m003666	3915002	3915969
Rc01	29739.m003667	3925085	3928024
Rc01	29739.m003668	3928645	3940036
Rc01	29739.m003669	3943242	3946368
Rc01	29739.m003670	3947361	3948247
Rc01	29739.m003671	3948984	3951095
Rc01	29739.m003672	3951471	3954525
Rc01	29739.m003673	3959281	3959646
Rc01	29739.m003674	3960909	3962437
Rc01	29739.m003675	3965409	3967351
Rc01	29739.m003676	3969665	3971923
Rc01	29739.m003677	3973717	3975835
Rc01	29739.m003678	3977447	3978019
Rc01	29739.m003679	3984657	3987642
Rc01	29739.m003680	3991876	3994549
Rc01	29739.m003681	3996022	4003580
Rc01	29739.m003682	4004426	4012908
Rc01	29739.m003683	4020912	4027410
Rc01	29739.m003684	4028305	4032123
Rc01	29739.m003685	4037243	4038569
Rc01	29739.m003686	4040209	4041991
Rc01	29739.m003687	4043018	4046223
Rc01	29739.m003688	4047562	4051334
Rc01	29739.m003689	4052448	4054069
Rc01	29739.m003690	4059755	4068494
Rc01	29739.m003691	4069633	4071984
Rc01	29739.m003692	4072709	4078869
Rc01	29739.m003693	4091405	4096635
Rc01	29739.m003694	4103694	4103945
Rc01	29739.m003695	4107266	4116520
Rc01	29739.m003696	4121218	4121589
Rc01	29739.m003697	4133967	4135667
Rc01	29739.m003698	4137887	4140080
Rc01	29739.m003699	4147032	4151137
Rc01	29739.m003700	4153592	4154114
Rc01	29739.m003701	4154309	4156698
Rc01	29739.m003702	4157450	4159150
Rc01	29739.m003703	4162566	4162791
Rc01	29739.m003704	4165952	4170628
Rc01	29739.m003705	4178225	4182965
Rc01	29739.m003706	4183737	4184141
Rc01	29739.m003707	4187796	4189252
Rc01	29739.m003708	4189686	4193276
Rc01	29739.m003709	4210445	4211656
Rc01	29739.m003710	4213953	4222821
Rc01	29739.m003711	4224033	4230088
Rc01	29739.m003712	4245851	4248181
Rc01	29739.m003713	4264019	4270911
Rc01	29739.m003714	4270510	4270723
Rc01	29739.m003715	4272149	4273939
Rc01	29739.m003716	4280400	4280876
Rc01	29739.m003717	4284687	4285088
Rc01	29739.m003718	4285836	4290738
Rc01	29739.m003719	4291933	4296132
Rc01	29739.m003720	4297240	4301136
Rc01	29739.m003721	4304288	4304518
Rc01	29739.m003722	4304522	4305462
Rc01	29739.m003723	4305614	4307055
Rc01	29739.m003724	4309903	4311236
Rc01	29739.m003726	4314042	4318703
Rc01	29739.m003727	4321840	4324313
Rc01	29739.m003728	4332923	4337324
Rc01	29739.m003729	4338854	4340958
Rc01	29739.m003730	4341643	4343616
Rc01	29739.m003731	4344787	4347006
Rc01	29739.m003732	4347913	4349515
Rc01	29739.m003733	4355743	4356496
Rc01	29739.m003734	4357717	4360116
Rc01	29739.m003735	4364306	4365620
Rc01	29739.m003736	4371938	4374223
Rc01	29739.m003737	4374923	4375144
Rc01	29739.m003738	4376072	4381845
Rc01	29739.m003739	4383634	4386085
Rc01	29739.m003740	4390813	4394766
Rc01	29739.m003741	4395433	4398210
Rc01	29739.m003742	4399077	4402857
Rc01	29739.m003743	4403509	4405286
Rc01	29739.m003744	4413689	4414147
Rc01	29739.m003745	4420670	4422963
Rc01	29739.m003746	4423593	4424443
Rc01	29739.m003747	4425354	4425626
Rc01	29739.m003748	4426280	4427318
Rc01	29739.m003749	4433298	4435926
Rc01	29739.m003750	4437258	4440155
Rc01	29739.m003751	4447036	4447383
Rc01	29739.m003752	4451396	4452708
Rc01	29739.m003753	4456143	4456549
Rc01	29739.m003754	4465836	4467557
Rc01	29739.m003755	4468633	4470646
Rc01	29739.m003756	4479393	4479632
Rc01	29739.m003757	4482951	4485462
Rc01	29739.m003758	4486294	4490919
Rc01	29739.m003759	4491635	4498382
Rc01	29739.m003760	4500860	4502366
Rc01	29739.m003761	4508460	4509488
Rc01	29739.m003762	4510339	4512677
Rc01	29739.m003763	4514382	4514699
Rc01	29739.m003765	4521745	4521915
Rc01	29739.m003766	4525227	4526094
Rc01	29739.m003767	4529400	4529955
Rc01	29739.m003768	4530482	4534974
Rc01	29739.m003769	4539186	4543376
Rc01	29739.m003770	4544627	4546973
Rc01	29739.m003771	4548993	4549961
Rc01	29739.m003772	4552496	4556675
Rc01	29739.m003773	4561262	4567428
Rc01	29739.m003774	4569006	4569427
Rc01	29739.m003775	4573612	4574568
Rc01	29739.m003776	4574571	4575048
Rc01	29739.m003777	4576590	4587968
Rc01	29739.m003778	4589830	4592534
Rc01	29739.m003779	4593502	4595400
Rc01	29739.m003780	4609473	4610539
Rc01	29739.m003781	4617571	4617978
Rc01	29739.m003783	4621350	4621697
Rc01	29739.m003784	4625920	4629351
Rc01	29912.m005367	4664462	4665375
Rc01	29912.m005275	4685726	4688230
Rc01	29912.m005276	4689860	4692670
Rc01	29912.m005277	4693455	4694054
Rc01	29912.m005278	4695242	4698007
Rc01	29912.m005279	4699526	4701758
Rc01	29912.m005280	4704848	4727707
Rc01	29912.m005281	4735197	4739428
Rc01	29912.m005282	4741134	4742845
Rc01	29912.m005283	4747086	4748270
Rc01	29912.m005284	4753301	4757925
Rc01	29912.m005285	4760511	4760731
Rc01	29912.m005286	4760857	4766295
Rc01	29912.m005287	4766053	4766214
Rc01	29912.m005288	4767378	4771995
Rc01	29912.m005289	4773143	4775978
Rc01	29912.m005290	4779263	4782146
Rc01	29912.m005291	4785692	4787911
Rc01	29912.m005292	4797142	4798066
Rc01	29912.m005293	4798070	4798999
Rc01	29912.m005294	4799064	4799345
Rc01	29912.m005295	4800097	4801056
Rc01	29912.m005296	4801187	4801444
Rc01	29912.m005297	4804414	4804872
Rc01	29912.m005298	4805113	4805319
Rc01	29912.m005299	4806301	4809735
Rc01	29912.m005300	4814808	4817520
Rc01	29912.m005301	4818751	4830305
Rc01	29912.m005302	4836663	4838315
Rc01	29912.m005303	4840095	4844000
Rc01	29912.m005304	4848320	4850231
Rc01	29912.m005305	4851303	4853870
Rc01	29912.m005306	4855777	4857534
Rc01	29912.m005307	4864903	4868685
Rc01	29912.m005308	4870124	4870345
Rc01	29912.m005309	4870935	4872967
Rc01	29912.m005310	4877963	4886776
Rc01	29912.m005311	4893269	4901663
Rc01	29912.m005312	4903300	4905378
Rc01	29912.m005313	4909798	4911398
Rc01	29912.m005314	4912050	4916153
Rc01	29912.m005315	4922067	4925832
Rc01	29912.m005316	4928535	4930713
Rc01	29912.m005317	4934861	4937703
Rc01	29912.m005318	4938236	4941653
Rc01	29912.m005319	4942701	4942991
Rc01	29912.m005321	4947907	4949052
Rc01	29912.m005322	4956859	4958136
Rc01	29912.m005323	4973247	4978490
Rc01	29912.m005324	4981366	4986288
Rc01	29912.m005325	4987409	4990850
Rc01	29912.m005326	4998648	5000378
Rc01	29912.m005327	5007183	5008151
Rc01	29912.m005328	5009695	5014407
Rc01	29912.m005329	5015289	5026549
Rc01	29912.m005330	5032495	5036987
Rc01	29912.m005331	5042331	5043050
Rc01	29912.m005332	5045628	5048516
Rc01	29912.m005333	5056024	5056227
Rc01	29912.m005334	5058930	5061545
Rc01	29912.m005335	5063435	5068135
Rc01	29912.m005336	5068913	5071305
Rc01	29912.m005337	5076886	5079459
Rc01	29912.m005338	5091080	5095333
Rc01	29912.m005339	5097801	5101490
Rc01	29912.m005340	5115322	5117366
Rc01	29912.m005397	5119711	5121294
Rc01	29912.m005368	5122660	5126300
Rc01	29912.m005369	5128260	5129026
Rc01	29912.m005370	5136593	5138816
Rc01	29912.m005371	5152135	5156128
Rc01	29912.m005372	5158115	5158489
Rc01	29912.m005373	5159126	5166866
Rc01	29912.m005374	5169351	5177668
Rc01	29912.m005375	5184064	5185716
Rc01	29912.m005376	5187470	5189858
Rc01	29912.m005377	5190396	5193750
Rc01	29912.m005378	5195115	5197748
Rc01	29912.m005379	5200813	5201475
Rc01	29912.m005380	5201993	5202610
Rc01	29912.m005381	5204277	5205581
Rc01	29912.m005382	5207594	5210942
Rc01	29912.m005383	5211955	5213916
Rc01	29912.m005384	5215236	5216792
Rc01	29912.m005385	5217625	5218766
Rc01	29912.m005386	5221395	5229859
Rc01	29912.m005387	5235633	5237096
Rc01	29912.m005388	5242643	5245670
Rc01	29912.m005389	5247236	5251057
Rc01	29912.m005390	5256521	5258754
Rc01	29912.m005391	5259923	5261566
Rc01	29912.m005392	5263129	5264751
Rc01	29912.m005393	5265175	5267817
Rc01	29912.m005394	5268953	5271139
Rc01	29912.m005395	5272676	5276396
Rc01	29912.m005396	5281994	5282368
Rc01	29912.m005398	5283543	5287647
Rc01	29912.m005399	5288413	5291120
Rc01	29912.m005400	5292871	5295619
Rc01	29912.m005401	5296585	5299633
Rc01	29912.m005402	5301032	5307573
Rc01	29912.m005403	5318429	5320039
Rc01	29912.m005404	5328614	5330578
Rc01	29912.m005405	5331323	5331520
Rc01	29912.m005406	5331588	5332723
Rc01	29912.m005407	5337168	5341819
Rc01	29912.m005408	5344167	5345327
Rc01	29912.m005409	5346533	5347807
Rc01	29912.m005410	5348500	5349996
Rc01	29912.m005411	5350388	5351749
Rc01	29912.m005412	5352964	5356798
Rc01	29912.m005413	5357410	5360433
Rc01	29912.m005414	5364593	5372670
Rc01	29912.m005415	5374629	5375818
Rc01	29912.m005416	5376444	5378338
Rc01	29912.m005417	5379704	5381398
Rc01	29912.m005418	5382094	5382561
Rc01	29912.m005419	5390847	5391453
Rc01	29912.m005420	5394003	5397216
Rc01	29912.m005421	5397756	5400420
Rc01	29912.m005341	5401365	5403326
Rc01	29912.m005342	5406577	5406819
Rc01	29912.m005343	5408437	5408828
Rc01	29912.m005344	5412684	5413781
Rc01	29912.m005346	5423990	5425090
Rc01	29912.m005347	5444626	5447064
Rc01	29912.m005348	5450477	5461895
Rc01	29912.m005349	5463684	5467309
Rc01	29912.m005350	5468159	5469141
Rc01	29912.m005351	5470766	5476107
Rc01	29912.m005352	5479804	5481592
Rc01	29912.m005353	5483145	5487579
Rc01	29912.m005354	5493725	5496857
Rc01	29912.m005355	5504572	5507349
Rc01	29912.m005356	5512320	5513564
Rc01	29912.m005357	5514150	5516281
Rc01	29912.m005358	5518096	5520537
Rc01	29912.m005359	5528041	5530091
Rc01	29912.m005360	5531731	5532789
Rc01	29912.m005361	5535383	5537387
Rc01	29912.m005362	5539456	5540497
Rc01	29912.m005363	5540970	5544164
Rc01	29912.m005364	5548795	5550257
Rc01	29912.m005365	5568399	5569935
Rc01	29912.m005366	5572507	5575249
Rc01	29912.m005570	5577189	5578034
Rc01	29912.m005422	5586589	5593235
Rc01	29912.m005423	5596521	5596757
Rc01	29912.m005424	5599893	5608513
Rc01	29912.m005425	5609688	5614438
Rc01	29912.m005426	5617832	5620983
Rc01	29912.m005427	5621778	5627847
Rc01	29912.m005428	5632480	5635929
Rc01	29912.m005429	5636535	5638351
Rc01	29912.m005430	5639765	5641660
Rc01	29912.m005431	5642121	5649383
Rc01	29912.m005432	5654272	5655825
Rc01	29912.m005433	5656422	5657333
Rc01	29912.m005434	5657475	5658480
Rc01	29912.m005435	5663609	5665221
Rc01	29912.m005436	5669729	5672847
Rc01	29912.m005437	5674167	5679114
Rc01	29912.m005438	5687128	5688383
Rc01	29912.m005439	5696536	5698277
Rc01	29912.m005440	5716077	5717656
Rc01	29912.m005441	5720743	5721853
Rc01	29912.m005442	5724522	5728300
Rc01	29912.m005443	5741310	5741639
Rc01	29912.m005444	5746947	5747276
Rc01	29912.m005445	5751652	5754991
Rc01	29912.m005447	5758916	5763689
Rc01	29912.m005448	5778329	5779241
Rc01	29912.m005449	5780439	5781265
Rc01	29912.m005450	5783722	5783871
Rc01	29912.m005451	5785673	5792802
Rc01	29912.m005452	5794906	5796494
Rc01	29912.m005453	5796585	5797454
Rc01	29912.m005454	5804889	5805509
Rc01	29912.m005455	5820850	5821685
Rc01	29912.m005456	5824385	5836098
Rc01	29912.m005457	5838545	5838781
Rc01	29912.m005458	5840088	5841792
Rc01	29912.m005459	5844134	5844671
Rc01	29912.m005460	5844704	5845697
Rc01	29912.m005461	5845945	5854555
Rc01	29912.m005462	5856122	5860088
Rc01	29912.m005463	5888182	5889208
Rc01	29912.m005464	5896537	5899988
Rc01	29912.m005465	5903651	5907353
Rc01	29912.m005466	5909735	5911251
Rc01	29912.m005467	5918532	5918708
Rc01	29912.m005468	5924840	5928256
Rc01	29912.m005469	5930782	5931659
Rc01	29912.m005470	5935258	5941786
Rc01	29912.m005471	5949816	5952898
Rc01	29912.m005472	5954546	5955869
Rc01	29912.m005473	5956450	5957219
Rc01	29912.m005474	5960585	5964618
Rc01	29912.m005475	5970265	5970588
Rc01	29912.m005476	5971182	5972835
Rc01	29912.m005477	5973902	5976268
Rc01	29912.m005478	5979754	5980327
Rc01	29912.m005479	5980946	5981485
Rc01	29912.m005480	5990771	5995502
Rc01	29912.m005481	5996391	5998108
Rc01	29912.m005482	6005142	6007526
Rc01	29912.m005483	6009096	6012168
Rc01	29912.m005484	6022402	6026297
Rc01	29912.m005485	6042958	6046245
Rc01	29912.m005486	6048683	6049097
Rc01	29912.m005487	6052189	6054134
Rc01	29912.m005488	6054829	6061462
Rc01	29912.m005489	6063370	6066761
Rc01	29912.m005490	6068158	6069606
Rc01	29912.m005491	6078867	6081057
Rc01	29912.m005492	6088730	6090659
Rc01	29912.m005493	6091823	6096780
Rc01	29912.m005494	6100439	6105336
Rc01	29912.m005495	6110210	6116873
Rc01	29912.m005496	6117228	6124554
Rc01	29912.m005498	6132910	6133609
Rc01	29912.m005499	6135743	6139255
Rc01	29912.m005500	6140425	6142130
Rc01	29912.m005501	6142879	6146830
Rc01	29912.m005502	6147406	6148055
Rc01	29912.m005503	6148498	6149786
Rc01	29912.m005504	6161225	6164492
Rc01	29912.m005505	6165610	6166019
Rc01	29912.m005506	6168881	6173089
Rc01	29912.m005507	6175852	6176899
Rc01	29912.m005508	6178919	6180048
Rc01	29912.m005509	6180908	6182846
Rc01	29912.m005510	6183457	6185954
Rc01	29912.m005511	6185989	6187107
Rc01	29912.m005512	6200212	6203413
Rc01	29912.m005513	6204487	6208273
Rc01	29912.m005514	6208673	6214157
Rc01	29912.m005515	6216258	6219526
Rc01	29912.m005516	6223596	6227495
Rc01	29912.m005517	6229102	6232595
Rc01	29912.m005518	6234620	6237119
Rc01	29912.m005519	6237426	6237982
Rc01	29912.m005520	6242393	6244141
Rc01	29912.m005521	6245665	6247272
Rc01	29912.m005522	6250129	6251034
Rc01	29912.m005523	6261775	6262467
Rc01	29912.m005524	6264629	6265645
Rc01	29912.m005525	6274286	6276595
Rc01	29912.m005526	6288108	6289586
Rc01	29912.m005527	6289502	6289717
Rc01	29912.m005528	6301181	6301410
Rc01	29912.m005529	6301940	6303212
Rc01	29912.m005530	6304220	6307880
Rc01	29912.m005531	6310128	6312302
Rc01	29912.m005532	6313109	6315170
Rc01	29912.m005533	6317164	6317457
Rc01	29912.m005534	6317499	6317983
Rc01	29912.m005535	6320277	6320441
Rc01	29912.m005536	6320756	6323836
Rc01	29912.m005537	6324673	6325563
Rc01	29912.m005538	6327383	6330299
Rc01	29912.m005539	6335431	6340955
Rc01	29912.m005540	6341276	6341548
Rc01	29912.m005541	6344295	6344593
Rc01	29912.m005543	6363762	6372184
Rc01	29912.m005542	6364216	6364464
Rc01	29912.m005544	6375981	6379414
Rc01	29912.m005545	6381253	6385034
Rc01	29912.m005546	6388605	6390319
Rc01	29912.m005547	6390456	6390959
Rc01	29912.m005548	6392048	6395084
Rc01	29912.m005549	6395457	6395897
Rc01	29912.m005550	6405037	6413121
Rc01	29912.m005551	6413838	6415130
Rc01	29912.m005552	6415648	6416431
Rc01	29912.m005553	6416604	6418057
Rc01	29912.m005554	6419988	6421067
Rc01	29912.m005555	6424949	6425857
Rc01	29912.m005556	6430685	6431194
Rc01	29912.m005557	6440052	6440622
Rc01	29912.m005558	6443461	6444000
Rc01	29912.m005559	6447920	6448570
Rc01	29912.m005560	6451456	6452148
Rc01	29912.m005561	6453824	6454452
Rc01	29912.m005562	6455464	6458969
Rc01	29912.m005563	6459178	6459697
Rc01	29912.m005564	6459845	6460220
Rc01	29912.m005565	6460733	6467372
Rc01	29912.m005566	6472761	6480013
Rc01	29912.m005567	6486155	6492782
Rc01	29912.m005568	6498718	6505916
Rc01	29912.m005569	6508335	6519104
Rc01	29912.m005571	6521246	6522929
Rc01	29912.m005572	6524067	6524465
Rc01	29912.m005573	6527447	6527927
Rc01	29912.m005574	6536397	6538114
Rc01	29912.m005575	6539764	6541892
Rc01	29912.m005576	6543182	6545508
Rc01	29912.m005577	6547084	6547893
Rc01	29912.m005578	6548148	6548856
Rc01	29912.m005579	6549916	6551129
Rc01	29912.m005580	6552115	6553870
Rc01	29912.m005581	6554134	6559096
Rc01	29912.m005582	6561527	6563534
Rc01	29912.m005583	6569589	6575570
Rc01	29912.m005584	6578044	6581815
Rc01	29912.m005585	6590715	6596446
Rc01	29912.m005586	6610179	6613329
Rc01	29912.m005587	6614710	6621024
Rc01	29912.m005588	6632300	6637522
Rc01	29924.m000095	6701129	6704364
Rc01	29924.m000096	6745077	6750968
Rc01	29924.m000097	6761425	6761729
Rc01	29924.m000098	6767408	6767757
Rc01	29924.m000099	6777871	6780087
Rc01	28707.m000042	6881755	6882285
Rc01	27772.m000038	7204222	7205735
Rc01	29778.m000060	7229431	7229610
Rc01	29778.m000061	7232105	7232638
Rc01	29778.m000062	7233828	7234756
Rc01	29778.m000063	7254433	7254603
Rc01	29694.m000361	7513447	7513784
Rc01	28479.m000047	7967867	7977434
Rc01	30179.m000552	8011673	8012201
Rc01	30179.m000553	8017773	8018720
Rc01	30179.m000554	8031394	8033530
Rc01	30179.m000555	8036753	8040610
Rc01	30179.m000556	8046091	8047172
Rc01	30179.m000557	8057259	8057735
Rc01	30179.m000558	8065757	8067415
Rc01	30179.m000559	8072178	8074040
Rc01	30179.m000560	8091820	8092170
Rc01	30179.m000561	8093614	8095188
Rc01	30179.m000562	8097400	8097941
Rc01	30179.m000563	8102033	8109620
Rc01	30179.m000564	8141945	8146171
Rc01	30179.m000565	8157584	8159998
Rc01	30179.m000566	8163813	8166235
Rc01	30179.m000567	8179600	8181955
Rc01	30179.m000568	8204103	8206028
Rc01	30179.m000569	8213299	8214404
Rc01	30179.m000570	8217798	8218989
Rc01	30179.m000571	8219534	8221737
Rc01	30179.m000572	8222021	8222389
Rc01	30179.m000573	8233879	8234932
Rc01	30179.m000574	8236675	8237841
Rc01	30179.m000575	8238244	8239206
Rc01	30179.m000576	8244759	8245397
Rc01	30179.m000577	8291896	8299539
Rc01	30179.m000578	8308845	8311998
Rc01	30179.m000579	8368054	8368613
Rc01	30179.m000580	8369127	8369387
Rc01	29737.m001207	8454625	8455429
Rc01	29737.m001208	8456514	8457068
Rc01	29737.m001209	8462077	8465727
Rc01	29737.m001210	8474769	8478859
Rc01	29737.m001211	8481373	8484118
Rc01	29737.m001212	8493254	8494681
Rc01	29737.m001213	8496765	8501047
Rc01	29737.m001214	8504432	8515048
Rc01	29737.m001215	8515073	8515421
Rc01	29737.m001216	8516574	8517263
Rc01	29737.m001217	8517947	8521663
Rc01	29737.m001218	8535536	8535793
Rc01	29737.m001220	8543607	8546788
Rc01	29737.m001221	8564581	8570148
Rc01	29737.m001222	8571424	8572076
Rc01	29737.m001223	8578657	8582517
Rc01	29737.m001224	8597870	8598337
Rc01	29737.m001225	8599422	8603599
Rc01	29737.m001226	8606018	8610710
Rc01	29737.m001227	8613522	8616578
Rc01	29737.m001228	8638353	8640235
Rc01	29737.m001229	8640075	8640236
Rc01	29737.m001230	8643406	8645965
Rc01	29737.m001231	8660971	8665284
Rc01	29737.m001232	8666447	8666798
Rc01	29737.m001233	8679688	8680467
Rc01	29737.m001234	8682778	8684294
Rc01	29737.m001235	8688507	8689637
Rc01	29737.m001236	8700708	8702911
Rc01	29737.m001238	8708073	8710892
Rc01	29737.m001239	8727553	8728793
Rc01	29737.m001240	8731082	8733920
Rc01	29737.m001241	8739827	8740455
Rc01	29737.m001242	8743100	8747866
Rc01	29737.m001243	8748845	8751892
Rc01	29737.m001244	8752640	8753216
Rc01	29737.m001245	8754482	8755915
Rc01	29737.m001246	8758518	8759936
Rc01	29737.m001247	8767942	8768181
Rc01	29737.m001248	8769303	8772273
Rc01	29737.m001249	8772989	8778818
Rc01	29737.m001250	8780514	8825657
Rc01	29737.m001251	8827273	8828248
Rc01	29737.m001252	8828611	8828829
Rc01	29737.m001253	8829367	8832647
Rc01	29737.m001254	8838795	8857171
Rc01	29737.m001255	8859646	8861191
Rc01	29737.m001256	8863818	8864610
Rc01	29737.m001257	8865142	8868144
Rc01	29737.m001258	8878445	8878843
Rc01	29737.m001259	8879717	8888909
Rc01	29737.m001260	8890134	8892107
Rc01	29737.m001261	8894727	8899381
Rc01	29737.m001262	8908317	8908505
Rc01	29737.m001263	8919232	8919627
Rc01	29737.m001265	8932014	8932316
Rc01	29737.m001266	8934617	8936706
Rc01	29737.m001267	8936992	8940005
Rc01	29737.m001268	8959068	8959349
Rc01	29737.m001269	8959490	8962972
Rc01	29737.m001270	8968166	8974537
Rc01	29737.m001271	8976702	8977163
Rc01	29737.m001272	8979410	8985706
Rc01	28613.m000139	9010564	9011308
Rc01	28613.m000140	9015324	9017280
Rc01	28613.m000141	9025399	9035613
Rc01	28613.m000142	9038676	9042940
Rc01	28613.m000143	9059141	9071394
Rc01	28613.m000144	9074910	9076466
Rc01	28246.m000112	9092427	9092636
Rc01	28246.m000113	9100687	9103560
Rc01	28246.m000114	9118576	9119886
Rc01	28246.m000115	9132285	9135182
Rc01	28246.m000117	9141673	9147163
Rc01	28246.m000116	9141784	9142032
Rc01	28509.m000091	9155041	9155289
Rc01	28509.m000092	9164645	9165049
Rc01	28509.m000093	9170776	9177703
Rc01	28509.m000094	9209930	9211286
Rc01	29763.m000185	9234906	9235364
Rc01	29763.m000186	9263694	9265721
Rc01	29763.m000187	9283813	9289298
Rc01	29763.m000188	9289926	9290575
Rc01	29763.m000189	9290661	9290989
Rc01	29763.m000190	9291453	9293393
Rc01	29763.m000191	9295407	9295754
Rc01	29763.m000192	9295869	9296218
Rc01	29763.m000193	9297935	9298646
Rc01	29763.m000194	9299886	9305345
Rc01	29763.m000195	9355229	9355621
Rc01	29763.m000196	9376112	9377327
Rc01	29763.m000197	9383462	9386952
Rc01	28664.m000102	9451806	9460817
Rc01	28664.m000103	9477374	9480707
Rc01	28664.m000104	9513988	9515346
Rc01	29581.m000253	9534895	9541215
Rc01	29581.m000254	9576612	9577909
Rc01	29581.m000255	9578658	9581141
Rc01	29581.m000256	9581520	9584022
Rc01	29581.m000257	9612138	9622620
Rc01	29581.m000258	9624948	9648423
Rc01	29581.m000259	9666370	9667266
Rc01	29662.m000447	9672175	9680527
Rc01	29662.m000448	9682554	9696763
Rc01	29662.m000449	9707247	9707882
Rc01	29662.m000450	9709889	9710128
Rc01	29662.m000451	9711888	9712339
Rc01	29662.m000452	9712476	9726558
Rc01	29662.m000453	9744626	9754342
Rc01	29662.m000454	9779413	9779757
Rc01	29662.m000455	9779913	9787065
Rc01	29662.m000456	9804469	9807387
Rc01	29662.m000457	9813565	9817564
Rc01	29662.m000458	9819482	9819778
Rc01	29662.m000459	9820772	9821911
Rc01	29662.m000460	9824051	9827314
Rc01	29662.m000461	9831726	9832362
Rc01	29662.m000463	9842406	9843953
Rc01	29662.m000464	9852520	9854691
Rc01	29662.m000465	9859466	9873235
Rc01	29662.m000466	9874760	9874963
Rc01	29662.m000467	9876293	9880965
Rc01	29662.m000468	9896644	9897782
Rc01	29662.m000469	9899656	9903725
Rc01	29662.m000470	9905129	9906231
Rc01	29662.m000471	9909801	9910262
Rc01	29662.m000472	9948508	9953437
Rc01	28402.m000024	9979498	9981057
Rc01	28402.m000025	9988024	9992067
Rc01	28909.m000097	10016006	10018104
Rc01	28909.m000098	10021635	10022297
Rc01	28909.m000099	10051531	10056141
Rc01	28909.m000100	10082683	10083225
Rc01	27373.m000100	10105821	10106386
Rc01	30063.m001397	10199336	10208891
Rc01	30063.m001398	10215756	10216426
Rc01	30063.m001399	10253234	10256878
Rc01	30063.m001400	10258477	10263463
Rc01	30063.m001401	10278262	10282511
Rc01	30063.m001402	10284599	10284891
Rc01	30063.m001403	10300075	10301637
Rc01	30063.m001404	10302193	10302819
Rc01	30063.m001405	10304078	10306187
Rc01	30063.m001406	10321560	10321769
Rc01	30063.m001407	10345194	10349163
Rc01	30063.m001408	10358235	10364697
Rc01	30063.m001409	10373153	10379322
Rc01	30063.m001410	10380022	10382573
Rc01	30063.m001411	10383929	10388327
Rc01	30063.m001412	10389951	10393554
Rc01	30063.m001413	10394599	10394841
Rc01	30063.m001414	10395723	10403406
Rc01	30063.m001415	10404429	10408055
Rc01	30063.m001416	10408656	10417665
Rc01	30063.m001417	10427644	10429842
Rc01	30063.m001418	10454761	10460902
Rc01	30063.m001419	10468567	10472782
Rc01	30063.m001420	10473817	10475380
Rc01	30063.m001421	10483513	10484815
Rc01	30063.m001422	10493138	10494487
Rc01	30063.m001423	10494743	10501969
Rc01	30063.m001424	10515506	10517083
Rc01	30063.m001425	10524226	10525938
Rc01	30063.m001426	10549543	10551217
Rc01	30063.m001427	10559381	10559572
Rc01	30063.m001428	10559810	10569570
Rc01	30063.m001429	10585549	10589416
Rc01	30063.m001430	10599708	10602582
Rc01	30063.m001431	10623053	10626366
Rc01	30063.m001432	10666500	10674749
Rc01	30063.m001433	10689329	10689746
Rc01	30063.m001434	10690215	10690460
Rc01	30063.m001435	10692138	10696225
Rc01	30063.m001436	10698883	10702509
Rc01	30063.m001437	10703422	10706909
Rc01	30063.m001438	10708295	10710646
Rc01	30063.m001439	10712530	10738122
Rc01	30063.m001440	10738484	10740510
Rc01	30063.m001441	10773878	10785225
Rc01	30063.m001442	10785451	10786591
Rc01	30063.m001443	10791650	10792426
Rc01	30063.m001444	10825572	10826987
Rc01	30063.m001445	10831794	10855073
Rc01	30063.m001446	10880259	10884436
Rc01	30063.m001447	10966010	10967261
Rc01	30063.m001448	11021155	11022429
Rc01	30063.m001449	11023432	11024212
Rc01	30063.m001450	11047937	11048186
Rc01	30063.m001451	11119893	11131580
Rc01	30063.m001452	11178695	11179607
Rc01	30063.m001453	11185414	11185611
Rc01	29671.m000293	11219277	11221138
Rc01	29671.m000294	11288099	11295220
Rc01	29671.m000295	11321400	11324716
Rc01	29671.m000296	11336589	11341917
Rc01	29671.m000298	11374718	11382361
Rc01	29671.m000299	11395638	11399727
Rc01	29671.m000300	11493675	11494117
Rc01	29671.m000301	11497491	11502243
Rc01	30198.m000843	11513703	11515908
Rc01	30198.m000844	11565488	11565866
Rc01	30198.m000845	11595350	11596040
Rc01	30198.m000846	11597901	11598452
Rc01	30198.m000847	11634306	11637274
Rc01	30198.m000848	11638912	11642298
Rc01	30198.m000849	11658139	11658411
Rc01	30198.m000850	11668498	11676683
Rc01	30198.m000851	11681833	11682618
Rc01	30198.m000852	11683843	11684160
Rc01	30198.m000853	11713346	11714203
Rc01	30198.m000854	11799589	11802722
Rc01	30198.m000855	11811253	11811459
Rc01	30198.m000856	11811555	11811938
Rc01	30198.m000857	11847339	11851120
Rc01	30198.m000858	11895104	11901425
Rc01	30198.m000859	11929172	11955179
Rc01	30198.m000860	11957189	11970292
Rc01	30198.m000861	11972875	11973054
Rc01	30198.m000862	11998626	12004943
Rc01	30198.m000863	12005792	12006001
Rc01	30198.m000864	12026122	12026421
Rc01	30198.m000865	12032953	12052416
Rc01	30198.m000866	12085470	12085721
Rc01	30198.m000867	12150475	12151296
Rc01	30198.m000868	12152899	12153374
Rc01	30198.m000869	12181219	12182795
Rc01	30198.m000870	12202437	12210608
Rc01	30198.m000872	12261124	12262922
Rc01	30198.m000873	12290573	12292587
Rc01	30198.m000874	12292753	12293002
Rc01	30198.m000875	12294544	12294905
Rc01	30198.m000876	12344222	12344374
Rc01	30198.m000877	12345383	12346699
Rc01	30198.m000878	12383289	12401690
Rc01	30198.m000879	12412970	12414265
Rc01	30198.m000880	12419617	12421912
Rc01	30198.m000881	12427685	12428236
Rc01	30198.m000882	12439250	12442520
Rc01	30198.m000883	12459505	12461422
Rc01	28147.m000024	12643978	12644250
Rc01	28147.m000025	12666808	12667275
Rc01	28138.m000072	12723791	12724253
Rc01	28138.m000073	12725753	12725965
Rc01	28138.m000074	12755801	12759705
Rc01	28138.m000075	12779088	12780200
Rc01	28635.m000022	12787266	12788289
Rc01	28635.m000023	12790201	12790443
Rc01	29462.m000373	12814567	12814784
Rc01	29462.m000374	12889151	12895606
Rc01	29462.m000375	12916341	12918248
Rc01	29462.m000376	12924071	12924322
Rc01	29462.m000377	12946249	12967313
Rc01	29462.m000378	12975477	12977377
Rc01	29462.m000379	12994877	13000580
Rc01	29462.m000380	13004049	13015578
Rc01	29462.m000381	13016339	13017040
Rc01	29462.m000382	13017494	13017655
Rc01	29462.m000383	13029847	13030614
Rc01	29462.m000384	13060296	13063876
Rc01	29462.m000385	13082608	13087057
Rc01	29462.m000386	13091617	13091841
Rc01	29462.m000387	13092558	13095929
Rc01	29632.m000075	13140597	13142181
Rc01	29632.m000077	13149257	13150264
Rc01	29632.m000078	13157697	13160019
Rc01	29632.m000079	13185925	13186092
Rc01	29698.m000065	13253201	13255708
Rc01	29698.m000066	13256826	13258127
Rc01	29698.m000067	13290579	13297689
Rc01	28429.m000106	13374968	13380813
Rc01	28429.m000107	13390128	13394335
Rc01	28429.m000108	13394486	13396383
Rc01	28429.m000109	13413575	13419565
Rc01	30182.m000131	13428427	13433414
Rc01	30182.m000132	13444837	13445325
Rc01	30182.m000133	13452221	13454746
Rc01	30182.m000134	13465652	13468144
Rc01	30182.m000135	13469518	13471428
Rc01	30182.m000136	13511584	13519120
Rc01	30182.m000137	13530251	13531296
Rc01	30182.m000138	13533754	13534023
Rc01	29639.m000148	13558567	13567422
Rc01	29639.m000150	13579431	13579688
Rc01	29639.m000151	13598084	13598780
Rc01	29639.m000152	13606724	13607950
Rc01	29639.m000153	13608496	13611115
Rc01	29639.m000154	13620318	13631502
Rc01	28515.m000307	13648218	13654229
Rc01	28515.m000308	13665327	13668974
Rc01	28515.m000310	13692853	13696175
Rc01	28515.m000311	13697723	13697995
Rc01	28515.m000312	13699397	13700009
Rc01	28515.m000313	13715235	13721309
Rc01	28515.m000314	13727240	13729970
Rc01	28515.m000315	13740559	13740795
Rc01	28515.m000316	13744637	13749212
Rc01	28515.m000317	13772235	13775453
Rc01	28515.m000318	13792786	13794269
Rc01	28515.m000319	13796838	13809145
Rc01	28515.m000320	13812958	13815296
Rc01	28515.m000321	13817466	13819196
Rc01	27791.m000083	13839009	13848245
Rc01	27791.m000084	13854008	13854888
Rc01	27791.m000086	13869573	13877702
Rc01	28408.m000195	13904297	13904877
Rc01	28408.m000196	13911355	13915557
Rc01	28408.m000197	13920152	13921597
Rc01	28408.m000198	13922202	13923564
Rc01	28408.m000199	13940312	13940860
Rc01	28408.m000200	13949939	13950890
Rc01	28408.m000201	13951590	13953237
Rc01	28408.m000202	13970443	13970948
Rc01	28408.m000203	13973284	13974978
Rc01	28408.m000204	13983264	13993144
Rc01	30208.m001098	14110457	14112037
Rc01	30208.m001099	14113351	14113778
Rc01	30208.m001100	14114781	14115759
Rc01	30208.m001101	14125803	14126138
Rc01	30208.m001102	14196387	14201521
Rc01	30208.m001103	14238470	14243603
Rc01	30208.m001104	14935201	14937086
Rc01	30208.m001105	15454309	15454866
Rc01	27519.m000109	15729573	15730824
Rc01	27519.m000110	15730958	15732197
Rc01	27519.m000111	15737643	15738098
Rc01	27519.m000112	15778337	15779314
Rc01	27519.m000113	15779400	15779699
Rc01	27519.m000114	15779788	15779943
Rc01	27519.m000115	15792588	15794095
Rc01	27519.m000117	15799095	15802229
Rc01	27519.m000118	15811825	15812804
Rc01	27519.m000119	15813281	15814175
Rc01	27519.m000120	15814243	15817513
Rc01	29793.m000579	16637821	16638004
Rc01	29793.m000580	16831096	16832225
Rc01	30181.m001024	18966909	18969194
Rc01	27766.m000151	19027827	19031950
Rc01	27766.m000152	19041449	19043997
Rc01	27766.m000153	19048904	19050408
Rc01	27766.m000154	19051361	19055339
Rc01	27766.m000155	19073727	19076717
Rc01	27766.m000156	19085314	19091358
Rc01	27766.m000157	19102484	19103080
Rc01	27766.m000158	19114813	19115352
Rc01	28134.m000170	19143885	19148744
Rc01	28134.m000171	19162454	19163159
Rc01	28134.m000172	19165762	19166073
Rc01	28134.m000174	19171898	19181978
Rc01	28134.m000175	19182517	19187468
Rc01	28134.m000176	19190106	19191218
Rc01	28134.m000177	19191872	19194728
Rc01	30062.m000177	20031523	20032701
Rc01	30062.m000178	20034904	20035297
Rc01	30165.m000271	20161872	20162601
Rc01	30165.m000272	20424430	20424838
Rc01	30177.m000848	20714395	20715093
Rc01	30177.m000849	20854085	20854267
Rc01	30177.m000850	21014977	21016609
Rc01	30177.m000851	21142322	21142498
Rc01	29654.m000299	21377542	21392569
Rc01	29654.m000300	21397340	21399689
Rc01	29654.m000301	21453168	21457620
Rc01	29654.m000302	21461132	21463168
Rc01	29654.m000303	21474260	21480093
Rc01	29654.m000304	21491599	21504488
Rc01	29654.m000305	21520189	21522475
Rc01	29654.m000306	21531540	21531891
Rc01	29654.m000307	21535110	21541812
Rc01	29654.m000308	21546740	21547021
Rc01	29654.m000309	21555431	21555934
Rc01	29654.m000310	21563375	21569116
Rc01	29654.m000311	21589228	21592125
Rc01	29624.m000319	21639528	21640889
Rc01	29624.m000320	21654493	21655893
Rc01	29624.m000321	21684564	21684845
Rc01	29624.m000323	21815481	21820586
Rc01	29624.m000324	21825643	21826056
Rc01	29624.m000325	21861922	21880284
Rc01	29582.m000243	22351541	22351750
Rc01	29582.m000244	22357747	22358481
Rc01	29582.m000245	22371684	22372245
Rc01	29582.m000246	22376840	22377151
Rc01	29582.m000247	22382383	22382849
Rc01	29582.m000248	22426348	22426659
Rc01	29582.m000250	22439616	22440521
Rc01	29582.m000251	22454165	22455974
Rc01	29582.m000252	22458608	22464817
Rc01	29582.m000253	22467820	22468600
Rc01	29582.m000254	22473085	22473339
Rc01	29582.m000255	22473911	22474062
Rc01	29798.m000056	22845966	22846289
Rc01	29783.m000304	22921350	22922179
Rc01	29783.m000305	22923491	22924045
Rc01	29783.m000306	22963955	22964556
Rc01	29783.m000307	22979389	22979935
Rc01	29783.m000308	22982125	22987473
Rc01	29783.m000309	23048793	23049988
Rc01	29783.m000310	23063868	23067791
Rc01	29783.m000311	23068764	23070882
Rc01	29783.m000312	23081570	23084790
Rc01	29783.m000313	23098373	23101985
Rc01	29783.m000314	23116386	23116538
Rc01	29783.m000315	23116674	23117756
Rc01	29783.m000316	23119168	23120640
Rc01	29783.m000317	23122019	23123167
Rc01	29783.m000318	23137240	23137494
Rc01	29783.m000319	23145499	23146277
Rc01	29783.m000320	23149263	23149595
Rc01	29783.m000321	23159303	23160231
Rc01	29783.m000322	23177428	23180011
Rc01	29696.m000101	23193338	23195857
Rc01	29696.m000102	23207495	23217571
Rc01	29696.m000103	23225918	23226374
Rc01	29696.m000104	23244370	23246582
Rc01	29696.m000105	23248891	23253339
Rc01	29696.m000106	23264845	23278700
Rc01	30114.m000503	23291980	23292155
Rc01	30114.m000504	23305882	23306088
Rc01	30114.m000505	23308540	23309763
Rc01	30114.m000506	23313022	23322023
Rc01	30114.m000507	23329069	23332022
Rc01	30114.m000508	23344822	23346212
Rc01	30114.m000509	23347066	23361529
Rc01	30114.m000510	23366883	23367446
Rc01	30114.m000511	23367657	23368529
Rc01	30114.m000512	23368663	23369001
Rc01	30114.m000513	23373035	23373488
Rc01	30114.m000514	23374896	23377511
Rc01	30114.m000515	23379340	23379919
Rc01	30114.m000516	23383459	23384006
Rc01	30114.m000517	23385394	23385546
Rc01	30114.m000518	23387382	23388521
Rc01	30114.m000519	23392091	23392483
Rc01	30114.m000520	23405916	23409485
Rc01	30114.m000521	23410621	23411767
Rc01	30114.m000522	23415311	23415969
Rc01	30114.m000523	23421804	23422298
Rc01	30114.m000524	23423404	23429992
Rc01	30114.m000525	23442163	23448665
Rc01	30114.m000526	23451958	23458833
Rc01	30114.m000527	23465495	23468435
Rc01	30114.m000528	23470218	23483871
Rc01	30114.m000529	23502783	23505809
Rc01	30114.m000530	23527917	23529581
Rc01	30114.m000531	23535029	23536712
Rc01	30114.m000532	23547480	23549989
Rc01	30114.m000533	23553062	23553979
Rc01	27506.m000051	23873281	23875087
Rc01	27506.m000052	23922626	23925554
Rc01	30123.m000379	24416149	24416346
Rc01	30123.m000380	24481691	24482089
Rc01	28318.m000061	24761007	24767749
Rc01	28318.m000062	24780176	24780400
Rc01	28318.m000063	24780855	24781288
Rc01	28318.m000064	24781574	24781828
Rc01	29749.m000140	24806721	24809815
Rc01	29749.m000141	24811032	24816391
Rc01	29749.m000142	24825316	24825540
Rc01	29749.m000143	24843987	24851524
Rc01	29749.m000144	24881601	24886007
Rc01	29749.m000145	24886148	24886957
Rc01	29749.m000146	24922823	24923696
Rc01	52526.m000043	24946597	24946920
Rc01	52526.m000044	24947266	24947827
Rc01	52526.m000045	24949473	24950108
Rc01	52526.m000046	24950674	24950886
Rc01	28828.m000071	24973997	24975283
Rc01	28923.m000033	25079248	25081479
Rc01	28923.m000034	25089799	25090110
Rc01	28574.m000034	25114269	25114633
Rc01	28574.m000035	25145784	25146190
Rc01	29674.m000206	25625276	25627249
Rc01	30056.m000855	25933422	25935373
Rc01	30056.m000858	26336044	26338427
Rc01	30056.m000859	26343356	26345276
Rc01	55819.m000006	27426809	27426964
Rc01	29653.m000290	28199108	28201849
Rc01	29653.m000291	28223452	28224183
Rc01	29653.m000292	28226777	28232099
Rc01	29653.m000293	28233421	28236824
Rc01	29653.m000295	28247804	28250017
Rc01	29653.m000296	28253477	28256829
Rc01	29653.m000297	28258298	28270642
Rc01	29653.m000298	28280126	28281664
Rc01	29653.m000299	28284104	28284604
Rc01	29653.m000300	28288104	28288367
Rc01	29653.m000301	28297379	28297594
Rc01	29653.m000302	28299469	28299951
Rc01	29653.m000303	28321726	28322474
Rc01	29653.m000304	28325256	28325653
Rc01	29653.m000305	28356846	28358475
Rc01	27651.m000096	28604294	28612075
Rc01	27651.m000097	28619308	28637012
Rc01	27651.m000098	28654615	28657475
Rc01	29479.m000068	28878368	28878889
Rc01	29479.m000069	28880671	28884779
Rc01	28102.m000106	28958596	28960825
Rc01	28102.m000107	28975795	28978391
Rc01	28102.m000108	28985844	28986114
Rc01	28102.m000109	29006114	29006790
Rc01	28102.m000110	29019057	29023284
Rc01	28102.m000111	29038118	29040074
Rc01	28102.m000112	29052024	29054462
Rc01	28102.m000113	29054786	29055007
Rc01	28533.m000040	29110417	29113699
Rc01	28533.m000041	29116852	29118858
Rc01	29689.m000180	29267731	29268024
Rc01	29689.m000181	29272060	29272415
Rc01	29689.m000182	29290701	29293544
Rc01	29689.m000183	29316860	29317523
Rc01	29689.m000184	29330227	29331062
Rc01	29687.m000560	29432111	29434479
Rc01	29687.m000561	29435883	29436947
Rc01	29687.m000562	29442463	29447788
Rc01	29687.m000563	29456279	29456529
Rc01	29687.m000564	29456971	29459988
Rc01	29687.m000565	29484844	29486848
Rc01	29687.m000566	29490623	29495997
Rc01	29687.m000567	29497801	29501711
Rc01	29687.m000568	29505284	29509181
Rc01	29687.m000569	29510574	29511049
Rc01	29687.m000570	29511602	29513097
Rc01	29687.m000571	29515128	29524312
Rc01	29687.m000572	29528259	29530433
Rc01	29687.m000573	29533572	29533796
Rc01	29687.m000574	29535901	29541695
Rc01	29687.m000575	29543469	29543779
Rc01	29687.m000576	29543863	29544239
Rc01	29687.m000577	29550386	29550921
Rc01	29687.m000578	29551316	29552068
Rc01	29687.m000579	29552131	29552863
Rc01	29687.m000580	29553282	29557772
Rc01	29687.m000581	29570598	29570876
Rc01	29687.m000582	29571328	29571963
Rc01	29687.m000583	29572207	29572443
Rc01	29687.m000584	29572564	29572812
Rc01	29687.m000585	29573886	29575603
Rc01	29687.m000586	29586407	29587508
Rc01	29687.m000587	29588821	29590381
Rc01	29687.m000588	29600196	29605949
Rc01	29687.m000589	29606704	29610865
Rc01	29687.m000590	29621827	29623819
Rc01	29687.m000591	29625355	29629255
Rc01	29687.m000592	29630820	29631342
Rc01	29687.m000593	29631532	29632038
Rc01	29687.m000594	29632850	29633396
Rc01	29687.m000595	29636307	29637599
Rc01	29687.m000596	29639301	29639543
Rc01	29687.m000597	29641256	29647957
Rc01	29687.m000598	29649586	29651688
Rc01	29687.m000599	29655545	29657090
Rc01	30090.m000236	29668786	29670887
Rc01	30090.m000237	29681467	29684564
Rc01	30090.m000238	29699525	29701526
Rc01	30090.m000239	29707003	29707176
Rc01	30090.m000240	29709402	29712976
Rc01	30090.m000241	29716424	29717215
Rc01	30090.m000242	29718955	29722419
Rc01	30090.m000243	29746163	29747684
Rc01	30090.m000244	29761169	29761498
Rc01	30090.m000245	29766486	29771095
Rc01	30090.m000246	29793483	29793758
Rc01	30090.m000247	29795121	29796940
Rc01	30090.m000248	29803959	29807575
Rc01	28320.m001074	29817800	29818015
Rc01	28320.m001075	29818026	29818331
Rc01	28320.m001076	29818974	29819351
Rc01	28320.m001077	29821549	29824349
Rc01	28320.m001078	29837806	29841096
Rc01	28320.m001079	29851424	29852739
Rc01	28320.m001080	29859234	29859476
Rc01	28320.m001081	29861887	29865007
Rc01	28320.m001082	29869813	29871165
Rc01	28320.m001083	29873909	29877387
Rc01	28320.m001084	29877780	29880342
Rc01	28320.m001085	29883220	29886066
Rc01	28320.m001086	29889195	29893107
Rc01	28320.m001087	29896855	29898005
Rc01	28320.m001088	29898858	29899337
Rc01	28320.m001089	29899628	29901995
Rc01	28320.m001090	29903133	29903398
Rc01	28320.m001091	29904049	29907227
Rc01	28320.m001092	29923333	29925174
Rc01	28320.m001093	29931513	29932638
Rc01	28320.m001094	29932794	29935050
Rc01	28320.m001095	29938947	29939645
Rc01	28320.m001096	29946347	29946936
Rc01	28320.m001097	29946949	29947783
Rc01	28320.m001098	29956249	29957920
Rc01	28320.m001099	29958843	29963684
Rc01	28320.m001100	29964233	29965400
Rc01	28320.m001101	29968030	29972340
Rc01	28320.m001102	29973669	29975840
Rc01	28320.m001103	29977622	29977942
Rc01	28320.m001104	29983191	29984680
Rc01	28320.m001105	29990608	29991369
Rc01	28320.m001106	30000469	30005599
Rc01	28320.m001107	30007869	30011521
Rc01	28320.m001108	30017474	30019139
Rc01	28320.m001109	30022090	30027216
Rc01	28320.m001110	30033218	30037533
Rc01	28320.m001111	30041161	30042713
Rc01	28320.m001112	30045486	30048028
Rc01	28320.m001113	30049671	30052643
Rc01	28320.m001114	30053757	30054395
Rc01	28320.m001115	30057593	30059084
Rc01	28320.m001116	30064244	30067831
Rc01	28320.m001117	30069309	30070915
Rc01	28320.m001118	30072158	30074650
Rc01	28320.m001119	30086964	30090433
Rc01	28320.m001120	30095284	30095842
Rc01	28320.m001121	30095994	30096209
Rc01	28320.m001122	30106031	30108491
Rc01	28320.m001123	30110019	30110171
Rc01	28320.m001124	30110426	30111630
Rc01	28320.m001125	30116152	30117707
Rc01	28320.m001126	30118681	30118947
Rc01	28320.m001127	30119791	30139936
Rc01	28320.m001128	30142457	30147344
Rc01	28320.m001129	30150141	30151845
Rc01	28320.m001130	30153300	30155361
Rc01	28320.m001131	30155710	30158490
Rc01	28320.m001132	30162516	30163309
Rc01	28320.m001133	30164907	30166833
Rc01	28320.m001134	30167195	30167441
Rc01	28320.m001135	30169350	30171290
Rc01	28320.m001136	30175156	30176605
Rc01	28320.m001137	30187191	30189255
Rc01	28320.m001138	30204601	30205119
Rc01	28320.m001139	30210257	30211037
Rc01	28320.m001140	30226428	30230100
Rc01	28320.m001141	30232209	30235575
Rc01	28320.m001142	30247458	30248033
Rc01	28320.m001143	30261006	30262093
Rc01	28320.m001144	30263668	30265769
Rc01	28320.m001145	30279820	30283250
Rc01	28320.m001147	30285609	30286088
Rc01	28320.m001148	30287101	30294511
Rc01	29927.m000591	30356996	30357715
Rc01	29927.m000592	30362054	30365902
Rc01	29927.m000593	30373499	30377500
Rc01	29927.m000594	30377827	30378051
Rc01	29927.m000595	30378503	30380584
Rc01	29927.m000596	30385140	30385307
Rc01	29927.m000597	30393179	30395777
Rc01	29927.m000598	30400658	30410955
Rc01	29927.m000599	30412324	30413235
Rc01	29927.m000600	30427494	30427870
Rc01	29927.m000601	30431582	30432633
Rc01	29927.m000602	30440283	30441374
Rc01	29927.m000603	30451821	30460359
Rc01	29927.m000604	30460367	30460519
Rc01	29927.m000605	30462943	30467193
Rc01	29927.m000606	30467979	30469731
Rc01	29927.m000607	30475450	30476046
Rc01	29927.m000608	30481022	30482256
Rc01	29927.m000609	30482896	30485571
Rc01	29927.m000610	30486485	30486676
Rc01	29927.m000611	30494441	30506281
Rc01	29927.m000612	30512126	30516186
Rc01	29927.m000613	30528575	30530165
Rc01	29927.m000614	30530813	30531378
Rc01	29927.m000615	30534878	30535829
Rc01	29927.m000616	30536998	30538254
Rc01	29927.m000617	30541380	30542655
Rc01	29927.m000618	30548151	30549715
Rc01	29927.m000619	30554764	30555111
Rc01	29927.m000620	30561378	30562478
Rc01	29927.m000621	30565805	30566350
Rc01	29927.m000622	30578423	30580115
Rc01	29927.m000623	30581445	30581708
Rc01	29927.m000624	30581832	30583105
Rc01	29927.m000625	30602470	30602729
Rc01	29927.m000626	30613252	30617391
Rc01	29927.m000627	30624453	30629819
Rc01	29927.m000628	30633102	30634811
Rc01	29927.m000629	30635874	30637576
Rc01	28543.m000384	30657273	30664384
Rc01	28543.m000385	30670478	30672857
Rc01	28543.m000386	30677349	30678767
Rc01	28543.m000387	30682681	30684861
Rc01	28543.m000388	30686238	30695312
Rc01	28543.m000389	30699929	30704954
Rc01	28543.m000390	30706614	30710384
Rc01	28543.m000391	30712085	30712933
Rc01	28543.m000392	30718567	30718851
Rc01	28543.m000393	30720533	30721270
Rc01	28543.m000394	30722938	30723830
Rc01	28543.m000395	30725516	30726695
Rc01	28543.m000396	30733368	30735242
Rc01	28543.m000397	30741348	30751170
Rc01	28543.m000398	30759130	30764746
Rc01	28543.m000399	30766599	30767253
Rc01	28543.m000400	30769043	30771854
Rc01	28543.m000401	30773125	30775890
Rc01	29720.m000131	30788184	30796944
Rc01	29720.m000132	30802230	30806960
Rc01	29720.m000133	30813323	30813625
Rc01	29720.m000134	30815737	30816552
Rc01	29720.m000135	30818284	30820292
Rc01	29720.m000136	30827818	30835877
Rc01	29720.m000137	30836956	30840391
Rc01	29720.m000138	30846378	30848474
Rc01	29850.m000267	30860795	30866132
Rc01	29850.m000268	30867877	30869174
Rc01	29850.m000269	30880855	30885565
Rc01	29850.m000270	30895987	30899913
Rc01	29850.m000271	30911740	30913982
Rc01	29850.m000272	30917081	30926805
Rc01	29850.m000273	30929959	30931928
Rc01	29850.m000274	30932642	30935406
Rc01	29850.m000275	30939695	30940171
Rc01	29850.m000276	30945978	30946451
Rc01	29850.m000277	30947494	30947670
Rc01	29850.m000278	30949429	30950028
Rc01	29850.m000279	30953828	30954223
Rc01	29850.m000280	30955776	30956372
Rc01	29850.m000281	30957404	30959340
Rc01	29850.m000282	30961439	30962569
Rc01	29807.m000471	30982932	30986390
Rc01	29807.m000472	30997525	30999225
Rc01	29807.m000473	31000507	31001302
Rc01	29807.m000474	31011699	31013915
Rc01	29807.m000475	31018829	31019951
Rc01	29807.m000476	31028732	31029242
Rc01	29807.m000477	31037856	31039025
Rc01	29807.m000478	31039687	31039992
Rc01	29807.m000479	31048760	31054699
Rc01	29807.m000480	31056264	31056812
Rc01	29807.m000481	31057544	31058029
Rc01	29807.m000482	31073541	31076055
Rc01	29807.m000483	31083722	31084909
Rc01	29807.m000484	31087118	31089039
Rc01	29807.m000485	31089471	31090493
Rc01	29807.m000486	31114039	31114793
Rc01	29807.m000487	31126701	31127794
Rc01	29807.m000488	31129214	31131265
Rc01	29807.m000489	31133191	31133409
Rc01	29807.m000490	31136013	31136180
Rc01	29807.m000491	31139432	31139686
Rc01	29807.m000492	31143713	31148685
Rc01	29807.m000493	31150104	31150655
Rc01	29807.m000494	31154774	31156288
Rc01	29807.m000495	31157561	31159234
Rc01	29807.m000496	31160427	31164991
Rc01	29807.m000497	31166932	31170424
Rc01	29807.m000498	31179509	31180311
Rc01	29807.m000499	31185777	31189064
Rc01	29807.m000500	31190239	31194331
Rc01	29807.m000501	31195512	31201351
Rc02	29709.m001165	6114	7872
Rc02	29709.m001166	12436	13566
Rc02	29709.m001167	14768	15883
Rc02	29709.m001168	16856	19472
Rc02	29709.m001169	26241	31388
Rc02	29709.m001170	32073	33624
Rc02	29709.m001171	41452	43070
Rc02	29709.m001172	46928	53041
Rc02	29709.m001173	53828	55779
Rc02	29709.m001174	56913	58006
Rc02	29709.m001176	66795	67955
Rc02	29709.m001177	74843	75382
Rc02	29709.m001178	76527	77697
Rc02	29709.m001179	77766	78170
Rc02	29709.m001180	78920	80793
Rc02	29709.m001181	82708	85572
Rc02	29709.m001182	87888	92537
Rc02	29709.m001183	94676	96598
Rc02	29709.m001184	98454	101405
Rc02	29709.m001185	102899	103905
Rc02	29709.m001186	104738	105709
Rc02	29709.m001187	108091	109922
Rc02	29709.m001188	110891	114503
Rc02	29709.m001189	121203	124334
Rc02	29709.m001190	125187	126124
Rc02	29709.m001191	126522	129010
Rc02	29709.m001192	130961	139353
Rc02	29709.m001193	141839	143922
Rc02	29709.m001194	145076	148482
Rc02	29709.m001195	151106	151508
Rc02	29709.m001196	152365	152637
Rc02	29709.m001197	154429	156665
Rc02	29709.m001198	157012	157238
Rc02	29709.m001199	158498	162061
Rc02	29709.m001200	164278	165429
Rc02	29709.m001201	166019	168008
Rc02	29709.m001202	169359	171217
Rc02	29709.m001203	172154	173349
Rc02	29709.m001204	173883	176193
Rc02	29709.m001205	176900	177430
Rc02	29709.m001206	178542	180505
Rc02	29709.m001207	181747	185003
Rc02	29709.m001208	186061	187955
Rc02	29709.m001209	188395	188987
Rc02	29709.m001210	190585	197583
Rc02	29709.m001211	198883	202302
Rc02	29709.m001212	202961	208201
Rc02	29709.m001213	209770	215027
Rc02	29709.m001214	216818	219662
Rc02	29709.m001216	222094	225429
Rc02	29709.m001217	233948	235318
Rc02	29709.m001218	236399	239031
Rc02	29709.m001219	240209	247611
Rc02	29709.m001220	262518	262963
Rc02	29709.m001221	263766	264661
Rc02	29709.m001222	264907	267932
Rc02	29709.m001223	270656	274066
Rc02	29709.m001224	274766	278766
Rc02	29709.m001225	280563	284004
Rc02	29709.m001226	299587	303873
Rc02	29709.m001227	307794	308033
Rc02	29709.m001228	311637	315084
Rc02	29709.m001229	316314	325750
Rc02	29709.m001230	335175	340698
Rc02	29709.m001231	341320	342057
Rc02	29709.m001232	343108	345254
Rc02	29709.m001233	347445	356593
Rc02	30174.m008745	370561	373139
Rc02	30174.m008746	374482	388565
Rc02	30174.m008747	390920	394185
Rc02	30174.m008748	405454	406794
Rc02	30174.m008749	441135	442466
Rc02	30174.m008750	449686	456700
Rc02	30174.m008751	462336	465581
Rc02	30174.m008752	467382	471799
Rc02	30174.m008753	480050	484888
Rc02	30174.m008754	486638	490547
Rc02	30174.m008755	498509	499174
Rc02	30174.m008756	501273	501950
Rc02	30174.m008757	510366	510980
Rc02	30174.m008758	513714	513971
Rc02	30174.m008759	517230	517901
Rc02	30174.m008760	524240	524692
Rc02	30174.m008761	527737	528078
Rc02	30174.m008762	528967	529146
Rc02	30174.m008763	530282	530968
Rc02	30174.m008764	531328	532483
Rc02	30174.m008765	534744	539960
Rc02	30174.m008766	541856	543564
Rc02	30174.m008767	544681	548535
Rc02	30174.m008768	549268	556932
Rc02	30174.m008769	562523	565963
Rc02	30174.m008770	566367	569019
Rc02	30174.m008771	570227	572297
Rc02	30174.m008772	573553	575469
Rc02	30174.m008773	579151	579434
Rc02	30174.m008774	579442	580613
Rc02	30174.m008775	582024	583784
Rc02	30174.m008776	589758	591513
Rc02	30174.m008777	593349	595408
Rc02	30174.m008778	595650	597335
Rc02	30174.m008779	600910	601904
Rc02	30174.m008780	616260	619246
Rc02	30174.m008781	620759	621889
Rc02	30174.m008782	622420	622801
Rc02	30174.m008783	623683	627019
Rc02	30174.m008784	627587	629102
Rc02	30174.m008785	629706	631605
Rc02	30174.m008786	632382	633320
Rc02	30174.m008787	637544	640614
Rc02	30174.m008788	641750	642069
Rc02	30174.m008789	648747	649803
Rc02	30174.m008790	650952	651782
Rc02	30174.m008791	662338	667343
Rc02	30174.m008792	667379	671320
Rc02	30174.m008793	672366	676216
Rc02	30174.m008794	676971	681922
Rc02	30174.m008795	682725	689269
Rc02	30174.m008796	691204	694337
Rc02	30174.m008797	694820	699808
Rc02	30174.m008798	700259	701321
Rc02	30174.m008799	702491	703924
Rc02	30174.m008800	704452	708015
Rc02	30174.m008801	709962	712333
Rc02	30174.m008802	712942	716139
Rc02	30174.m008803	724850	726560
Rc02	30174.m008804	733429	733827
Rc02	30174.m008805	735025	736007
Rc02	30174.m008806	744402	745493
Rc02	30174.m008807	751734	752473
Rc02	30174.m008808	762126	763119
Rc02	30174.m008809	770273	771096
Rc02	30174.m008810	772529	775137
Rc02	30174.m008811	782235	800319
Rc02	30174.m008812	802958	804203
Rc02	30174.m008813	805319	807553
Rc02	30174.m008814	813467	818002
Rc02	30174.m008815	827436	828225
Rc02	30174.m008816	834910	836242
Rc02	30174.m008817	840565	842007
Rc02	30174.m008818	849480	850774
Rc02	30174.m008819	858117	866020
Rc02	30174.m008820	870579	872412
Rc02	30174.m008821	876050	876355
Rc02	30174.m008822	876578	876891
Rc02	30174.m008823	887544	889427
Rc02	30174.m008824	890728	893033
Rc02	30174.m008825	894273	896118
Rc02	30174.m008826	896633	900640
Rc02	30174.m008827	900663	901017
Rc02	30174.m008828	912891	915092
Rc02	30174.m008829	920527	922981
Rc02	30174.m008830	926415	926985
Rc02	30174.m008831	930512	932767
Rc02	30174.m008832	933738	934157
Rc02	30174.m008833	938653	939039
Rc02	30174.m008834	941069	941263
Rc02	30174.m008835	943002	945595
Rc02	30174.m008836	948873	950130
Rc02	30174.m008837	953507	953992
Rc02	30174.m008838	961627	963281
Rc02	30174.m008839	968040	970387
Rc02	30174.m008840	979724	982624
Rc02	30174.m008841	988067	988276
[truncated: 21,580 more rows]
