# Supplementary material for: Application of a high-resolution genetic map for chromosome-scale genome assembly and fine QTLs mapping of seed size and weight traits in castor bean
Source: Sci Rep. 2019 Aug 16;9:11950. doi: 10.1038/s41598-019-48492-8 (PMC6697702; doi:10.1038/s41598-019-48492-8)
Supplement: Supplementary file 5 — Dataset 4 [file 41598_2019_48492_MOESM5_ESM.xlsx]

## Sheet: Sheet1
Dataset S4 Gene annotation and KEGG functional enrichment analysis of these genes associated with SL, SW, ST and SSW traits
		SL				SW				ST				SSW
Pathway ID	Gene	qSL1	qSL3	qSL6-1	qSL6-2	qSW1	qSW3	qSW4	qSW6	qST1	qST3	qST4	qST6	qSSW1-1	qSSW1-2	qSSW3	qSSW6	Pathway	Description
	28320.m001096	+				+				+				+					conserved hypothetical protein
	28320.m001097	+				+				+				+					binding, putative
	28320.m001098	+				+				+				+					conserved hypothetical protein
ko00760;ko04146	28320.m001099	+				+				+				+				Nicotinate and nicotinamide metabolism;Peroxisome	mutt/nudix hydrolase, putative
	28320.m001100	+				+				+				+					racemase and epimerase, acting on amino acids and derivatives, putative
ko00520	28320.m001101	+				+				+				+				Amino sugar and nucleotide sugar metabolism	NADH-cytochrome B5 reductase, putative
	28320.m001102	+				+				+				+					nucleic acid binding protein, putative
	28320.m001103	+				+				+				+					conserved hypothetical protein
	28320.m001104	+				+				+				+					axonemal dynein light chain, putative
	28320.m001105	+				+				+				+					lactoylglutathione lyase, putative
	28320.m001106	+				+				+				+					hypothetical protein
	28320.m001107	+				+				+				+					conserved hypothetical protein
	28320.m001108	+				+				+				+					Protein AFR, putative
ko00564	28320.m001109	+				+				+				+				Glycerophospholipid metabolism	choline/ethanolamine kinase, putative
	28320.m001110	+				+				+				+					dead box ATP-dependent RNA helicase, putative
	28320.m001111	+				+				+				+					conserved hypothetical protein
	28320.m001112	+				+				+				+					Mitochondrial deoxynucleotide carrier, putative
	28320.m001113	+				+				+				+					ribosome biogenesis regulatory protein, putative
	28320.m001114	+				+				+				+					conserved hypothetical protein
ko04141	28320.m001115	+				+				+				+				Protein processing in endoplasmic reticulum	Protein HLJ1, putative
ko03060	28320.m001116	+				+				+				+				Protein export	Microsomal signal peptidase 18 kDa subunit, putative
ko03008;ko03040	28320.m001117	+				+				+				+				Ribosome biogenesis in eukaryotes;Spliceosome	ribosomal protein l7ae, putative
	28320.m001118	+				+				+				+					pentatricopeptide repeat-containing protein, putative
	28320.m001119	+				+				+				+					oligopeptide transporter, putative
	28320.m001120	+				+				+				+					conserved hypothetical protein
	28320.m001121	+				+				+				+					conserved hypothetical protein
	28320.m001122	+				+				+				+					acetylglucosaminyltransferase, putative
	28320.m001123	+				+				+				+					alcohol dehydrogenase, putative
	28320.m001124	+				+				+				+					alcohol dehydrogenase, putative
	28320.m001125	+				+				+				+					alcohol dehydrogenase, putative
	28320.m001126	+				+				+				+					conserved hypothetical protein
ko03013	28320.m001127	+				+				+				+				RNA transport	hypothetical protein
ko03013	28320.m001128	+				+				+				+				RNA transport	hypothetical protein
	28320.m001129	+				+				+				+					conserved hypothetical protein
	28320.m001130	+				+				+				+					conserved hypothetical protein
	28320.m001131	+				+				+				+					conserved hypothetical protein
	28320.m001132	+				+				+				+					conserved hypothetical protein
ko00860	28320.m001133	+				+				+				+				Porphyrin and chlorophyll metabolism	conserved hypothetical protein
	28320.m001134	+				+				+				+					conserved hypothetical protein
ko00592	28320.m001135	+				+				+				+				alpha-Linolenic acid metabolism	12-oxophytodienoate reductase opr, putative
ko00940	28320.m001136	+				+				+				+				Phenylpropanoid biosynthesis	Peroxidase 25 precursor, putative
	28320.m001137	+				+				+				+					xenotropic and polytropic murine leukemia virus receptor ids-4, putative
	28320.m001138	+				+				+				+					conserved hypothetical protein
	28320.m001139	+				+				+				+					DNA binding protein, putative
	28320.m001140	+				+				+				+					conserved hypothetical protein
ko00564;ko00565;ko04144	28320.m001141	+				+				+				+				Glycerophospholipid metabolism;Ether lipid metabolism;Endocytosis	phopholipase d alpha, putative
	28320.m001142	+				+				+				+					conserved hypothetical protein
ko03010	28320.m001143	+				+				+				+				Ribosome	50S ribosomal protein L36, putative
	28320.m001144	+				+				+				+					conserved hypothetical protein
ko04075	28320.m001145	+				+				+				+				Plant hormone signal transduction	EIN3-binding F-box protein 1-like
	28320.m001147	+				+				+				+					hypothetical protein
	28320.m001148	+				+				+				+					CBL-interacting serine/threonine-protein kinase, putative
ko03013	30167.m000858				+				+				+				+	RNA transport	translation initiation factor 2b, delta subunit, putative
	30167.m000859				+				+				+				+		2,3-bisphosphoglycerate-independent phosphoglycerate mutase, putative
	30167.m000860				+				+				+				+		conserved hypothetical protein
	30167.m000861				+				+				+				+		conserved hypothetical protein
	30167.m000862				+				+				+				+		conserved hypothetical protein
	30167.m000863				+				+				+				+		conserved hypothetical protein
	30167.m000865				+				+				+				+		phytoene dehydrogenase, putative
	30167.m000866				+				+				+				+		conserved hypothetical protein
	30167.m000867				+				+				+				+		DNA binding protein, putative
	30167.m000868				+				+				+				+		conserved hypothetical protein
	30167.m000869				+				+				+				+		conserved hypothetical protein
	29993.m001036				+				+				+						conserved hypothetical protein
ko00360;ko00350;ko00130	29993.m001037				+				+				+					Phenylalanine metabolism;Tyrosine metabolism;Ubiquinone and other terpenoid-quinone biosynthesis	4-hydroxyphenylpyruvate dioxygenase, putative
ko00920	29993.m001038				+				+				+					Sulfur metabolism	glyoxalase II, putative
	29993.m001039				+				+				+						Basic 7S globulin 2 precursor (Bg) (SBg7S) [Contains: Basic 7S globulin 2 high kDa subunit; Basic 7S globulin 2 low kDa subunit], putative
	29993.m001040			+					+				+						Coiled-coil domain-containing protein, putative
	29993.m001041			+					+				+						Cell division protein ftsH, putative
	29993.m001042			+					+				+						conserved hypothetical protein
	29993.m001043			+					+				+						hypothetical protein
	29993.m001044			+					+				+						conserved hypothetical protein
	29993.m001045			+					+				+						conserved hypothetical protein
	29993.m001046			+					+				+						Protein HVA22, putative
	29993.m001047				+				+				+						conserved hypothetical protein
ko00500;ko00520	29993.m001048				+				+				+					Starch and sucrose metabolism;Amino sugar and nucleotide sugar metabolism	Glycosyltransferase QUASIMODO1, putative
	29993.m001049				+				+				+						conserved hypothetical protein
	29993.m001050				+				+				+						conserved hypothetical protein
	29993.m001051				+				+				+						copper ion binding protein, putative
	29993.m001052				+				+				+						cytochrome P450, putative
	29993.m001053				+				+				+						conserved hypothetical protein
ko00564	29993.m001054				+				+				+					Glycerophospholipid metabolism	catalytic, putative
	29993.m001055				+				+				+						Brassinosteroid-regulated protein BRU1 precursor, putative
	29993.m001056				+				+				+						Brassinosteroid-regulated protein BRU1 precursor, putative
	29993.m001057				+				+				+						conserved hypothetical protein
	30167.m000856				+				+				+						conserved hypothetical protein
ko00510	30205.m001578				+				+				+					N-Glycan biosynthesis	dolichyl glycosyltransferase, putative
	30205.m001579				+				+				+						conserved hypothetical protein
	30205.m001580				+				+				+						conserved hypothetical protein
ko03420;ko04141	30205.m001581				+				+				+					Nucleotide excision repair;Protein processing in endoplasmic reticulum	uv excision repair protein rad23, putative
ko04144	30205.m001582				+				+				+					Endocytosis	mjk13.15 protein, putative
ko04144	30205.m001583				+				+				+					Endocytosis	mjk13.15 protein, putative
	30205.m001584				+				+				+						conserved hypothetical protein
	30205.m001585				+				+				+						Lipase, putative
	30205.m001586				+				+				+						conserved hypothetical protein
	30205.m001587				+				+				+						conserved hypothetical protein
	30205.m001589				+				+				+						conserved hypothetical protein
	30205.m001590				+				+				+						sugar transporter, putative
	30205.m001591				+				+				+						zinc finger protein, putative
	30205.m001592				+				+				+						conserved hypothetical protein
	30205.m001593				+				+				+						peptidyl-tRNA hydrolase, putative
	30205.m001594				+				+				+						conserved hypothetical protein
	30205.m001595				+				+				+						leucine-rich repeat containing protein, putative
	30205.m001596				+				+				+						ubiquitin-protein ligase, putative
	30205.m001597				+				+				+						conserved hypothetical protein
	30205.m001598				+				+				+						conserved hypothetical protein
	30205.m001599				+				+				+						conserved hypothetical protein
	30205.m001601				+				+				+						Ran GTPase binding protein, putative
	30205.m001602				+				+				+						14-3-3 protein, putative
	30205.m001603			+					+				+						conserved hypothetical protein
	30205.m001604			+					+				+						conserved hypothetical protein
	30205.m001605			+					+				+						conserved hypothetical protein
	30205.m001606			+					+				+						chaperonin containing t-complex protein 1, zeta subunit, tcpz, putative
	30205.m001607				+				+				+						conserved hypothetical protein
	30205.m001608				+				+				+						conserved hypothetical protein
	30205.m001609				+				+				+						conserved hypothetical protein
	30205.m001610				+				+				+						conserved hypothetical protein
	30205.m001611				+				+				+						conserved hypothetical protein
ko00100	30205.m001612				+				+				+					Steroid biosynthesis	sterol desaturase, putative
	30205.m001613				+				+				+						conserved hypothetical protein
ko04120;ko04141	30205.m001614				+				+				+					Ubiquitin mediated proteolysis;Protein processing in endoplasmic reticulum	skp1, putative
	30205.m001615				+				+				+						serine/threonine kinase, putative
	30205.m001616				+				+				+						conserved hypothetical protein
	30205.m001617				+				+				+						conserved hypothetical protein
	30205.m001618				+				+				+						conserved hypothetical protein
	30205.m001619				+				+				+						conserved hypothetical protein
	30205.m001620				+				+				+						conserved hypothetical protein
	30205.m001621				+				+				+						wall-associated kinase, putative
	30205.m001622				+				+				+						hypothetical protein
	29737.m001254	+																	lipid binding protein, putative
ko03010	29737.m001255	+																Ribosome	structural constituent of ribosome, putative
	29737.m001256	+																	conserved hypothetical protein
	29737.m001257	+																	sugar transporter, putative
	29737.m001258	+																	receptor serine/threonine kinase, putative
ko00230	29737.m001259	+																Purine metabolism	adenylate kinase, putative
	29737.m001260	+																	Endosomal P24A protein precursor, putative
	29737.m001261	+																	zinc finger protein, putative
	29737.m001262	+																	conserved hypothetical protein
	29737.m001263	+																	conserved hypothetical protein
	29737.m001265	+																	conserved hypothetical protein
	29737.m001266	+																	pentatricopeptide repeat-containing protein, putative
	29737.m001267	+																	transferase, transferring glycosyl groups, putative
	29629.m001412		+																conserved hypothetical protein
	29629.m001413		+																Paramyosin, putative
	29629.m001414		+																conserved hypothetical protein
	30205.m001572			+															hypothetical protein
	30205.m001573			+															conserved hypothetical protein
	28455.m000362				+														WRKY transcription factor, putative
	28455.m000363				+														hypothetical protein
	28455.m000364				+														dimethylaniline monooxygenase, putative
	28455.m000365				+														dimethylaniline monooxygenase, putative
	28455.m000366				+														dimethylaniline monooxygenase, putative
	28455.m000367				+														dimethylaniline monooxygenase, putative
ko01212;ko00061	28455.m000368				+													Fatty acid metabolism;Fatty acid biosynthesis	Ketoacyl-ACP Synthase III (KAS III)
	28455.m000369				+														catalytic, putative
	28455.m000370				+														conserved hypothetical protein
	28455.m000371				+														conserved hypothetical protein
ko00785	28455.m000372				+													Lipoic acid metabolism	lipoate-protein ligase B, putative
	28738.m000151				+														hypothetical protein
	29980.m000179				+														ubiquitin-protein ligase, putative
	29980.m000180				+														conserved hypothetical protein
	30205.m001623				+														Gamma-glutamyl-gamma-aminobutyrate hydrolase, putative
	30205.m001624				+														rnase l inhibitor, putative
ko00410;ko00260;ko00950;ko00360;ko00960;ko00350	29726.m003902						+											beta-Alanine metabolism;Glycine, serine and threonine metabolism;Isoquinoline alkaloid biosynthesis;Phenylalanine metabolism;Tropane, piperidine and pyridine alkaloid biosynthesis;Tyrosine metabolism	Amine oxidase [copper-containing] precursor, putative
	29726.m003903						+												heat shock protein 70kD, putative
	29726.m003904						+												conserved hypothetical protein
	29726.m003905						+												conserved hypothetical protein
	29726.m003906						+												Membrane protein PB1A10.07c, putative
	29726.m003907						+												60S ribosomal protein L34, putative
	29726.m003908						+												pentatricopeptide repeat-containing protein, putative
	29726.m003909						+												conserved hypothetical protein
ko00480;ko00230;ko00240	29726.m003910						+											Glutathione metabolism;Purine metabolism;Pyrimidine metabolism	ribonucleoside-diphosphate reductase small chain, putative
	29726.m003911						+												endo-1,3-1,4-beta-d-glucanase, putative
	29726.m003912						+												endo-1,3-1,4-beta-d-glucanase, putative
	29726.m003913						+												endo-1,3-1,4-beta-d-glucanase, putative
	29726.m003914						+												conserved hypothetical protein
	29726.m003915						+												conserved hypothetical protein
	29726.m003916						+												big map kinase/bmk, putative
	29726.m003917						+												Speckle-type POZ protein, putative
ko00230	29726.m003918						+											Purine metabolism	guanylate kinase, putative
	29726.m003919						+												conserved hypothetical protein
	29726.m003920						+												catalytic, putative
ko00250;ko00220;ko01230;ko00630;ko00910	29726.m003921						+											Alanine, aspartate and glutamate metabolism;Arginine biosynthesis;Biosynthesis of amino acids;Glyoxylate and dicarboxylate metabolism;Nitrogen metabolism	glutamine synthetase plant, putative
	29726.m003922						+												conserved hypothetical protein
	29726.m003923						+												cobalt ion transporter, putative
	29726.m003924						+												conserved hypothetical protein
	29726.m003925						+												conserved hypothetical protein
	29726.m003926						+												conserved hypothetical protein
	29726.m003927						+												ubiquitin-protein ligase, putative
	29726.m003928						+												Transcription elongation factor, putative
	29726.m003929						+												Transmembrane BAX inhibitor motif-containing protein, putative
	29726.m003930						+												pentatricopeptide repeat-containing protein, putative
	29726.m003931						+												conserved hypothetical protein
	29726.m003932						+												conserved hypothetical protein
	29726.m003933						+												synapse-associated protein, putative
	29726.m003934						+												structural constituent of ribosome, putative
	29726.m003935						+												TRANSPORT INHIBITOR RESPONSE 1 protein, putative
	29726.m003936						+												conserved hypothetical protein
	29726.m003937						+												transferase, transferring glycosyl groups, putative
ko00330;ko00270	29726.m003938						+											Arginine and proline metabolism;Cysteine and methionine metabolism	s-adenosylmethionine decarboxylase, putative
	29726.m003939						+												protein phosphatase 2c, putative
	29726.m003940						+												80 kD MCM3-associated protein, putative
	29726.m003941						+												methionine sulfoxide reductase, putative
	29726.m003942						+												conserved hypothetical protein
	29726.m003943						+												conserved hypothetical protein
	29726.m003944						+												conserved hypothetical protein
	29726.m003945						+												conserved hypothetical protein
	29726.m003946						+												conserved hypothetical protein
ko00710;ko01200;ko00620	29726.m003947						+											Carbon fixation in photosynthetic organisms;Carbon metabolism;Pyruvate metabolism	pyruvate, phosphate dikinase, chloroplast, putative
	29726.m003948						+												rRNA methylase, putative
	29726.m003949						+												hydrolase, putative
	29726.m003950						+												conserved hypothetical protein
	29726.m003951						+												conserved hypothetical protein
	29726.m003952						+												conserved hypothetical protein
ko00330	29726.m003953						+											Arginine and proline metabolism	prolyl 4-hydroxylase alpha subunit, putative
ko04075	29726.m003954						+											Plant hormone signal transduction	Histidine-containing phosphotransfer protein, putative
	29726.m003955						+												inosine-uridine preferring nucleoside hydrolase, putative
	29726.m003956						+												conserved hypothetical protein
	29726.m003957						+												LEC14B protein, putative
	29726.m003958						+												sugar transporter, putative
	29726.m003959						+												Squamosa promoter-binding protein, putative
ko03040	29726.m003960						+											Spliceosome	serine/arginine rich splicing factor, putative
ko00190	29726.m003961						+											Oxidative phosphorylation	NADH dehydrogenase, putative
ko03010	29726.m003962						+											Ribosome	structural constituent of ribosome, putative
ko00900;ko00730	29726.m003963						+											Terpenoid backbone biosynthesis;Thiamine metabolism	1-deoxyxylulose-5-phosphate synthase, putative
	29726.m003964						+												copper ion binding protein, putative
ko00940	29726.m003965						+											Phenylpropanoid biosynthesis	Peroxidase 27 precursor, putative
ko00940	29726.m003966						+											Phenylpropanoid biosynthesis	Peroxidase 24 precursor, putative
ko00940	29726.m003967						+											Phenylpropanoid biosynthesis	conserved hypothetical protein
	29726.m003968						+												conserved hypothetical protein
	29726.m003969						+												conserved hypothetical protein
	29726.m003970						+												pentatricopeptide repeat-containing protein, putative
	29726.m003971						+												protein binding protein, putative
	29726.m003972						+												pax transcription activation domain interacting protein, putative
	29726.m003973						+												t12h1.7 protein, putative
	29726.m003974						+												hypothetical protein
	29726.m003975						+												conserved hypothetical protein
ko01230;ko00400	29726.m003976						+											Biosynthesis of amino acids;Phenylalanine, tyrosine and tryptophan biosynthesis	shikimate dehydrogenase, putative
	29726.m003977						+												conserved hypothetical protein
	29726.m003978						+												ATP binding protein, putative
	29726.m003979						+												conserved hypothetical protein
	29726.m003980						+												acyl carrier protein, putative
	29726.m003981						+												vesicle-associated membrane protein, putative
	29726.m003982						+												sodium/hydrogen exchanger, putative
	29726.m003983						+												conserved hypothetical protein
	29726.m003984						+												phosphoric diester hydrolase, putative
	29726.m003986						+												Beta-amylase, putative
	29726.m003987						+												conserved hypothetical protein
	29726.m003988						+												ATP binding protein, putative
	29726.m003989						+												conserved hypothetical protein
	29726.m003990						+												conserved hypothetical protein
	29726.m003991						+												conserved hypothetical protein
ko00860	29726.m003992						+											Porphyrin and chlorophyll metabolism	conserved hypothetical protein
	29726.m003993						+												conserved hypothetical protein
	29726.m003994						+												conserved hypothetical protein
	29726.m003995						+												conserved hypothetical protein
ko04120	29726.m003996						+											Ubiquitin mediated proteolysis	zinc finger protein, putative
	29726.m003997						+												conserved hypothetical protein
	29726.m003998						+												Lipase precursor, putative
	29726.m003999						+												pentatricopeptide repeat-containing protein, putative
	29726.m004000						+												helicase, putative
	29726.m004001						+												receptor serine-threonine protein kinase, putative
	29726.m004002						+												conserved hypothetical protein
	29726.m004003						+												glutaredoxin, grx, putative
	29726.m004004						+												glutaredoxin, grx, putative
	29726.m004005						+												acyl-CoA binding protein, putative
ko04120	29726.m004006						+											Ubiquitin mediated proteolysis	anaphase promoting complex subunit, putative
	29726.m004007						+												conserved hypothetical protein
ko03015	29726.m004008						+											mRNA surveillance pathway	tonneau, putative
	29726.m004009						+												serine/threonine protein kinase, putative
	29726.m004010						+												conserved hypothetical protein
	29726.m004011						+												Spo0B-associated GTP-binding protein, putative
	29726.m004013						+												DNA binding protein, putative
	29726.m004014						+												nucleic acid binding protein, putative
	29726.m004015						+												always early, putative
	29726.m004016						+												conserved hypothetical protein
	29726.m004017						+												AMP-activated protein kinase, gamma regulatory subunit, putative
	29726.m004018						+												conserved hypothetical protein
	29726.m004019						+												Flavonol synthase/flavanone 3-hydroxylase, putative
	29726.m004020						+												pentatricopeptide repeat-containing protein, putative
ko04141;ko04120	29726.m004021						+											Protein processing in endoplasmic reticulum;Ubiquitin mediated proteolysis	Cullin-1, putative
ko04141;ko04120	29726.m004022						+											Protein processing in endoplasmic reticulum;Ubiquitin mediated proteolysis	conserved hypothetical protein
	29726.m004023						+												ccaat-binding transcription factor subunit A, putative
	29726.m004024						+												hypothetical protein
	29726.m004025						+												conserved hypothetical protein
	29726.m004026						+												Mitochondrial deoxynucleotide carrier, putative
	29726.m004027						+												conserved hypothetical protein
	29726.m004028						+												60S ribosome subunit biogenesis protein NIP7, putative
	29726.m004029						+												conserved hypothetical protein
	29726.m004030						+												Vesicle-associated membrane protein, putative
	29726.m004031						+												conserved hypothetical protein
	29726.m004032						+												chloroplast-targeted copper chaperone, putative
	29726.m004033						+												protein phosphatase-2c, putative
	29726.m004034						+												conserved hypothetical protein
	29726.m004035						+												hypothetical protein
ko03010	29726.m004036						+											Ribosome	40S ribosomal protein S21e, putative
ko00940	29726.m004037						+											Phenylpropanoid biosynthesis	Cationic peroxidase 2 precursor, putative
	29726.m004038						+												RALFL33, putative
	29726.m004039						+												conserved hypothetical protein
	29726.m004040						+												conserved hypothetical protein
	29726.m004041						+												Xyloglucan 6-xylosyltransferase, putative
	29726.m004042						+												protein arginine n-methyltransferase, putative
ko00970	29726.m004043						+											Aminoacyl-tRNA biosynthesis	isoleucyl tRNA synthetase, putative
	29726.m004044						+												GTP binding protein, putative
	29726.m004045						+												hypothetical protein
	29726.m004046						+												clasp, putative
	29726.m004047						+												pentatricopeptide repeat-containing protein, putative
	29726.m004048						+												conserved hypothetical protein
	29726.m004049						+												sentrin/sumo-specific protease, putative
	29726.m004050						+												kif4, putative
	29726.m004051						+												conserved hypothetical protein
	29726.m004052						+												Translationally-controlled tumor protein, putative
	29726.m004053						+												conserved hypothetical protein
	29726.m004054						+												hypothetical protein
	29726.m004055						+												condensin, putative
ko04141	29726.m004056						+											Protein processing in endoplasmic reticulum	Chaperone protein dnaJ, putative
	29726.m004057						+												conserved hypothetical protein
	29726.m004058						+												conserved hypothetical protein
	29726.m004059						+												nucleotide binding protein, putative
ko03040	29726.m004060						+											Spliceosome	PP1/PP2A phosphatases pleiotropic regulator PRL1, putative
ko03010	29726.m004061						+											Ribosome	60S ribosomal protein L22, putative
ko00062;ko04626	29726.m004062						+											Fatty acid elongation;Plant-pathogen interaction	acyltransferase, putative
	29726.m004063						+												Phylloplanin precursor, putative
	29726.m004064						+												Late embryogenesis abundant protein Lea5, putative
	29726.m004065						+												conserved hypothetical protein
	29726.m004066						+												conserved hypothetical protein
ko00592;ko00071;ko01212	29726.m004067						+											alpha-Linolenic acid metabolism;Fatty acid degradation;Fatty acid metabolism	3-hydroxyacyl-CoA dehyrogenase, putative
	29726.m004068						+												conserved hypothetical protein
	29726.m004069						+												conserved hypothetical protein
	29726.m004070						+												cytoplasmic dynein light chain, putative
	29726.m004071						+												conserved hypothetical protein
	29726.m004072						+												multidrug resistance pump, putative
ko00410;ko00260;ko00950;ko00360;ko00960;ko00350	29726.m003897						+											beta-Alanine metabolism;Glycine, serine and threonine metabolism;Isoquinoline alkaloid biosynthesis;Phenylalanine metabolism;Tropane, piperidine and pyridine alkaloid biosynthesis;Tyrosine metabolism	Amine oxidase [copper-containing] precursor, putative
	29726.m003898						+												conserved hypothetical protein
ko00410;ko00260;ko00950;ko00360;ko00960;ko00350	29726.m003899						+											beta-Alanine metabolism;Glycine, serine and threonine metabolism;Isoquinoline alkaloid biosynthesis;Phenylalanine metabolism;Tropane, piperidine and pyridine alkaloid biosynthesis;Tyrosine metabolism	Amine oxidase [copper-containing] precursor, putative
	27467.m000165								+										conserved hypothetical protein
	27467.m000166								+										conserved hypothetical protein
	27467.m000167								+										conserved hypothetical protein
	27469.m000162								+										DNA binding protein, putative
	27469.m000163								+										catalytic, putative
	27469.m000164								+										conserved hypothetical protein
	27469.m000165								+										Endo-1,3(4)-beta-glucanase 1 precursor, putative
	27469.m000166								+										conserved hypothetical protein
	27469.m000167								+										hypothetical protein
	27469.m000168								+										hypothetical protein
	27469.m000169								+										hypothetical protein
	29914.m000198								+										conserved hypothetical protein
	29914.m000199								+										conserved hypothetical protein
	28455.m000356												+						14 kDa proline-rich protein DC2.15 precursor, putative
	29993.m001059												+						conserved hypothetical protein
	29993.m001060												+						conserved hypothetical protein
	29993.m001061												+						ubiquitin-protein ligase, putative
	29993.m001062												+						f12k11.14, putative
ko03018	29993.m001063												+					RNA degradation	ATP-dependent RNA helicase, putative
	29993.m001065												+						Serine/threonine-protein kinase PBS1, putative
	29993.m001066												+						conserved hypothetical protein
	29993.m001067												+						conserved hypothetical protein
	29993.m001068												+						Serine/threonine-protein kinase HT1, putative
	30147.m013745												+						conserved hypothetical protein
	30147.m013746												+						ATP binding protein, putative
	30147.m013747												+						cytochrome B561, putative
	30147.m013748												+						Remorin, putative
ko04626	30147.m013749												+					Plant-pathogen interaction	r2r3-myb transcription factor, putative
	30147.m013750												+						conserved hypothetical protein
	30147.m013751												+						r2r3-myb transcription factor, putative
ko04141;ko03040;ko04144	30147.m013752												+						heat shock protein, putative
	30147.m013753												+						pentatricopeptide repeat-containing protein, putative
ko03015	30147.m013755												+					mRNA surveillance pathway	pre-mRNA cleavage factor im, 25kD subunit, putative
ko03430	30147.m013756												+					Mismatch repair	DNA mismatch repair protein MSH3, putative
	30147.m013757												+						conserved hypothetical protein
	30147.m013758												+						conserved hypothetical protein
	30147.m013759												+						conserved hypothetical protein
	30147.m013760												+						conserved hypothetical protein
	30147.m013761												+						steroid binding protein, putative
	30147.m013762												+						conserved hypothetical protein
	30147.m013763												+						conserved hypothetical protein
	30147.m013764												+						ADP-ribosylation factor, putative
	30147.m013765												+						conserved hypothetical protein
	30147.m013766												+						3-hexulose-6-phosphate isomerase, putative
	30147.m014280												+						conserved hypothetical protein
	30147.m014281												+						conserved hypothetical protein
	30147.m014282												+						Heat shock factor protein, putative
	30147.m014283												+						leucine-rich repeat receptor protein kinase exs precursor, putative
ko04626	30167.m000852												+					Plant-pathogen interaction	asymmetric leaves1 and rough sheath, putative
	30167.m000873												+						conserved hypothetical protein
	30167.m000874												+						conserved hypothetical protein
	30167.m000875												+						conserved hypothetical protein
ko03010	30167.m000876												+					Ribosome	40S ribosomal protein S19, putative
ko00330	30167.m000877												+					Arginine and proline metabolism	proline oxidase, putative
	30167.m000878												+						hypothetical protein
	30167.m000879												+						conserved hypothetical protein
ko00561	30167.m000880												+					Glycerolipid metabolism	Monoglyceride lipase, putative
ko00561	30167.m000881												+					Glycerolipid metabolism	Monoglyceride lipase, putative
	29633.m000885																+		conserved hypothetical protein
	29633.m000886																+		conserved hypothetical protein
	29633.m000887																+		conserved hypothetical protein
	29633.m000888																+		conserved hypothetical protein
	29633.m000889																+		conserved hypothetical protein
	29633.m000890																+		ubiquitin-protein ligase, putative
	28318.m000061														+				chaperone protein DNAj, putative
	28828.m000071														+				Protein P21, putative
	29624.m000319														+				conserved hypothetical protein
ko03010	29624.m000320														+			Ribosome	60S ribosomal protein L44, putative
	29624.m000321														+				conserved hypothetical protein
	29904.m003044															+			triacylglycerol lipase, putative
ko00970	30008.m000791															+		Aminoacyl-tRNA biosynthesis	Aspartyl/glutamyl-tRNA(Asn/Gln) amidotransferase subunit B, putative
	29904.m002926		+													+			conserved hypothetical protein
ko03013	29904.m002927		+													+		RNA transport	conserved hypothetical protein
	29904.m002928		+													+			leucine-rich repeat-containing protein, putative
	29904.m002929		+													+			conserved hypothetical protein
	29904.m002930		+													+			conserved hypothetical protein
	29904.m002931		+													+			conserved hypothetical protein
	29904.m002932		+													+			er lumen protein retaining receptor, putative
	29904.m002933		+													+			acid phosphatase, putative
	29904.m002934		+													+			conserved hypothetical protein
	29904.m002935		+													+			acid phosphatase, putative
	29904.m002936		+													+			conserved hypothetical protein
	29904.m002937		+													+			hydrolase, hydrolyzing O-glycosyl compounds, putative
	29904.m002938		+													+			Gibberellin-regulated protein 4 precursor, putative
	29904.m002939		+													+			conserved hypothetical protein
	29904.m002940		+													+			conserved hypothetical protein
	29904.m002941		+													+			hypothetical protein
ko04120;ko04141	29904.m002942		+													+		Ubiquitin mediated proteolysis;Protein processing in endoplasmic reticulum	ubiquitin-conjugating enzyme E2, putative
	29904.m002943		+													+			transcription factor, putative
	29904.m002944		+													+			ank repeat-containingprotein, putative
	29904.m002945		+													+			ank repeat-containingprotein, putative
	29904.m002946		+													+			conserved hypothetical protein
	29904.m002947		+													+			hypothetical protein
	29904.m002948		+													+			hypothetical protein
	29904.m002949		+													+			conserved hypothetical protein
	29904.m002950		+													+			conserved hypothetical protein
ko04626	29904.m002951		+													+		Plant-pathogen interaction	conserved hypothetical protein
	29904.m002952		+													+			transcription factor, putative
	29904.m002953		+													+			conserved hypothetical protein
	29904.m002954		+													+			Pectinesterase U1 precursor, putative
ko03010	29904.m002955		+													+		Ribosome	60S ribosomal protein L13a, putative
	29904.m002956		+													+			DNA binding protein, putative
ko03050	29904.m002957		+													+		Proteasome	26S proteasome regulatory subunit rpn2, putative
	29904.m002958		+													+			conserved hypothetical protein
	29904.m002959		+													+			conserved hypothetical protein
	29904.m002960		+													+			conserved hypothetical protein
	29904.m002961		+													+			WD-repeat protein, putative
	29904.m002962		+													+			conserved hypothetical protein
	29904.m002963		+													+			PMP, putative
ko00460;ko00940;ko00500	29904.m002964		+													+		Cyanoamino acid metabolism;Phenylpropanoid biosynthesis;Starch and sucrose metabolism	beta-glucosidase, putative
	29904.m002965		+													+			conserved hypothetical protein
ko00480	29904.m002966		+													+		Glutathione metabolism	glutathione reductase, putative
ko00511;ko00600	29904.m002967		+													+		Other glycan degradation;Sphingolipid metabolism	conserved hypothetical protein
	29904.m002968		+													+			conserved hypothetical protein
	29904.m002969		+													+			conserved hypothetical protein
	29904.m002970		+													+			Cellulose synthase A catalytic subunit 1 [UDP-forming], putative
	29904.m002971		+													+			hypothetical protein
	29904.m002972		+													+			chromosome transmission fidelity factor, putative
	29904.m002973		+													+			Vesicle-associated membrane protein, putative
	29904.m002974		+													+			conserved hypothetical protein
	29904.m002975		+													+			conserved hypothetical protein
	29904.m002976		+													+			Protein ABC1, mitochondrial precursor, putative
ko00130	29904.m002977		+													+		Ubiquinone and other terpenoid-quinone biosynthesis	monoxygenase, putative
	29904.m002978		+													+			conserved hypothetical protein
	29904.m002979		+													+			protein binding protein, putative
ko04712;ko00941	29904.m002980		+													+		Circadian rhythm - plant;Flavonoid biosynthesis	Chalcone synthase, putative
	29904.m002981		+													+			hypothetical protein
ko01210;ko01230;ko00770;ko00290	29904.m002982		+													+		2-Oxocarboxylic acid metabolism;Biosynthesis of amino acids;Pantothenate and CoA biosynthesis;Valine, leucine and isoleucine biosynthesis	dihydroxy-acid dehydratase, putative
	29904.m002983		+													+			conserved hypothetical protein
ko00592;ko01040;ko00071;ko01212;ko04146;ko00280	29904.m002984		+													+		alpha-Linolenic acid metabolism;Biosynthesis of unsaturated fatty acids;Fatty acid degradation;Fatty acid metabolism;Peroxisome;Valine, leucine and isoleucine degradation	3-ketoacyl-CoA thiolase B, putative
ko04075	29904.m002985		+													+		Plant hormone signal transduction	gibberellin 20-oxidase, putative
ko04075	29904.m002986		+													+		Plant hormone signal transduction	gibberellin 20-oxidase, putative
ko00906	29904.m002987		+													+		Carotenoid biosynthesis	9-cis-epoxycarotenoid dioxygenase, putative
	29904.m002988		+													+			serine/threonine protein kinase, putative
	29904.m002989		+													+			conserved hypothetical protein
	29904.m002990		+													+			potassium channel beta, putative
	29904.m002991		+													+			cytochrome B5 isoform 1, putative
	29904.m002992		+													+			Nucleotide pyrophosphatase/phosphodiesterase, putative
	29904.m002993		+													+			hypothetical protein
ko00040	29904.m002994		+													+		Pentose and glucuronate interconversions	Pectate lyase precursor, putative
ko00230;ko00240	29904.m002996		+													+		Purine metabolism;Pyrimidine metabolisme	inosine triphosphate pyrophosphatase, putative
	29904.m002997		+													+			Leucine-rich repeat receptor protein kinase EXS precursor, putative
	29904.m002998		+													+			hypothetical protein
	29904.m002999		+													+			binding, putative
	29904.m003000		+													+			serine-threonine protein kinase, plant-type, putative
	29904.m003001		+													+			hypothetical protein
	29904.m003002		+													+			conserved hypothetical protein
	29904.m003003		+													+			conserved hypothetical protein
	29904.m003004		+													+			conserved hypothetical protein
ko03010	29904.m003005		+													+		Ribosome	conserved hypothetical protein
	29904.m003006		+													+			conserved hypothetical protein
	29904.m003007		+													+			conserved hypothetical protein
	29904.m003008		+													+			conserved hypothetical protein
	29904.m003009		+													+			conserved hypothetical protein
	29904.m003010		+													+			conserved hypothetical protein
ko04075	29904.m003011		+													+		Plant hormone signal transduction	BRASSINOSTEROID INSENSITIVE 1 precursor, putative
	29904.m003012		+													+			GATA transcription factor, putative
	29904.m003013		+													+			Transmembrane protein TPARL, putative
	29904.m003014		+													+			conserved hypothetical protein
	29904.m003015		+													+			transferase, transferring glycosyl groups, putative
ko00730	29904.m003016		+													+		Thiamine metabolism	Hydroxyethylthiazole kinase, putative
	29904.m003017		+													+			hypothetical protein
	29904.m003018		+													+			conserved hypothetical protein
	29904.m003019		+													+			Inhibitor of growth protein, putative
ko03018	29904.m003020		+													+		RNA degradation	chaperonin-60kD, ch60, putative
ko00190	29904.m003021		+													+		Oxidative phosphorylation	NADH dehydrogenase, putative
	29904.m003022		+													+			copper transport protein atox1, putative
	29904.m003023		+													+			conserved hypothetical protein
	29904.m003024		+													+			conserved hypothetical protein
	29904.m003025		+													+			hypothetical protein
	29904.m003026		+													+			conserved hypothetical protein
	29904.m003027		+													+			conserved hypothetical protein
	29904.m003028		+													+			conserved hypothetical protein
	29904.m003029		+													+			conserved hypothetical protein
	29904.m003030		+													+			conserved hypothetical protein
	29904.m003031		+													+			conserved hypothetical protein
	29904.m003032		+													+			conserved hypothetical protein
ko00480	29904.m003033		+													+		Glutathione metabolism	glutathione s-transferase, putative
ko00480	29904.m003035		+													+		Glutathione metabolism	glutathione s-transferase, putative
ko00480	29904.m003036		+													+		Glutathione metabolism	glutathione s-transferase, putative
	29904.m003037		+													+			conserved hypothetical protein
ko00480	29904.m003038		+													+		Glutathione metabolism	glutathione s-transferase, putative
	29904.m003039		+													+			conserved hypothetical protein
ko00860	29904.m003040		+													+		Porphyrin and chlorophyll metabolism	Coenzyme F420 hydrogenase subunit beta, putative
ko00380	29904.m003041		+													+		Tryptophan metabolism	monooxygenase, putative
	29904.m003042		+													+			myosin XI, putative
	29904.m003043		+													+			conserved hypothetical protein
ko00950;ko00350;ko00260;ko00960;ko00360;ko00410	29726.m003900						+				+							Isoquinoline alkaloid biosynthesis;Tyrosine metabolism;Glycine, serine and threonine metabolism;Tropane, piperidine and pyridine alkaloid biosynthesis;Phenylalanine metabolism;beta-Alanine metabolism	conserved hypothetical protein
ko00410;ko00260;ko00950;ko00360;ko00960;ko00350	29726.m003901						+				+							beta-Alanine metabolism;Glycine, serine and threonine metabolism;Isoquinoline alkaloid biosynthesis;Phenylalanine metabolism;Tropane, piperidine and pyridine alkaloid biosynthesis;Tyrosine metabolism	Amine oxidase [copper-containing] precursor, putative
	29889.m003260						+				+								conserved hypothetical protein
	29889.m003261						+				+								conserved hypothetical protein
	29889.m003262						+				+								pentatricopeptide repeat-containing protein, putative
	29889.m003263						+				+								conserved hypothetical protein
	29889.m003264						+				+								conserved hypothetical protein
	29889.m003265						+				+								Periplasmic beta-glucosidase precursor, putative
	29889.m003266						+				+								AMP dependent ligase, putative
	29889.m003267						+				+								AMP dependent ligase, putative
	29889.m003268						+				+								chitinase, putative
	29889.m003269						+				+								calmodulin-binding transcription activator (camta), plants, putative
ko04141	29889.m003270						+				+							Protein processing in endoplasmic reticulum	GTP-binding protein sar1, putative
ko03010	29889.m003271						+				+							Ribosome	60S ribosomal protein L29, putative
ko01200;ko00020;ko00260;ko00010;ko00630;ko00640;ko00620;ko00280	29889.m003272						+				+							Carbon metabolism;Citrate cycle (TCA cycle);Glycine, serine and threonine metabolism;Glycolysis / Gluconeogenesis;Glyoxylate and dicarboxylate metabolism;Propanoate metabolism;Pyruvate metabolism;Valine, leucine and isoleucine degradation	dihydrolipoamide dehydrogenase, putative
	29889.m003273						+				+								conserved hypothetical protein
	29889.m003274						+				+								protein translocase, putative
	29889.m003275						+				+								zinc finger protein, putative
ko00230;ko00240;ko03020	29889.m003276						+				+							Purine metabolism;Pyrimidine metabolism;RNA polymerase	DNA-directed RNA polymerase II, putative
	29889.m003277						+				+								WD-repeat protein, putative
	29889.m003278						+				+								Ocs element-binding factor, putative
	29889.m003279						+				+								Seed maturation protein PM36, putative
	29889.m003280						+				+								Nicotianamine synthase, putative
ko04075	29889.m003281						+				+							Plant hormone signal transduction	DELLA protein GAI1, putative
	29889.m003282						+				+								conserved hypothetical protein
ko04141;ko04120	29889.m003283						+				+							Protein processing in endoplasmic reticulum;Ubiquitin mediated proteolysis	non-canonical ubiquitin conjugating enzyme, putative
	29889.m003284						+				+								DELLA protein RGL1, putative
	29889.m003285						+				+								DELLA protein RGL2, putative
	29889.m003286						+				+								protein binding protein, putative
	29889.m003287						+				+								enzyme inhibitor, putative
	29889.m003288						+				+								conserved hypothetical protein
	29889.m003289						+				+								conserved hypothetical protein
	29889.m003290						+				+								aldehyde dehydrogenase, putative
	29889.m003291						+				+								conserved hypothetical protein
	29889.m003292						+				+								N-acetyltransferase, putative
	29889.m003293						+				+								pre-mRNA splicing factor, putative
ko03015	29889.m003294						+				+							mRNA surveillance pathway	conserved hypothetical protein
	29889.m003295						+				+								conserved hypothetical protein
	29889.m003296						+				+								conserved hypothetical protein
	29889.m003297						+				+								ATP binding protein, putative
	29889.m003298						+				+								Disease resistance response protein, putative
	29889.m003299						+				+								conserved hypothetical protein
ko00020	29889.m003300						+				+							Citrate cycle (TCA cycle)	ATP-citrate synthase, putative
ko04712	29889.m003301						+				+							Circadian rhythm - plant	phytochrome B, putative
	29889.m003302						+				+								map3k delta-1 protein kinase, putative
	29889.m003303						+				+								conserved hypothetical protein
	29889.m003304						+				+								zinc finger protein, putative
	29889.m003305						+				+								Anter-specific proline-rich protein APG, putative
	29889.m003306						+				+								zinc finger protein, putative
	29889.m003307						+				+								3-hydroxybutyryl-CoA dehydratase, putative
	29889.m003308						+				+								Major allergen Pru ar, putative
	29889.m003309						+				+								Major allergen Pru ar, putative
ko04120	29889.m003310						+				+							Ubiquitin mediated proteolysis	hypothetical protein
ko04120	29889.m003311						+				+							Ubiquitin mediated proteolysis	ubiquitin conjugating enzyme, putative
ko04120	29889.m003312						+				+							Ubiquitin mediated proteolysis	conserved hypothetical protein
	29889.m003313						+				+								protein phosphatase 2c, putative
	29889.m003314						+				+								conserved hypothetical protein
ko04070;ko04626	29889.m003315						+				+							Phosphatidylinositol signaling system;Plant-pathogen interaction	nacl-inducible calcium binding, putative
	29889.m003316						+				+								conserved hypothetical protein
	29889.m003317						+				+								conserved hypothetical protein
	29889.m003318						+				+								conserved hypothetical protein
	29889.m003319						+				+								transcription factor, putative
	29889.m003320						+				+								prefoldin subunit, putative
	29889.m003321						+				+								WRKY transcription factor, putative
ko00940	29889.m003322						+				+							Phenylpropanoid biosynthesis	Peroxidase 40 precursor, putative
	29889.m003323						+				+								Flowering time control protein FCA, putative
	29889.m003324						+				+								galactokinase, putative
	29889.m003326						+				+								conserved hypothetical protein
	29889.m003327						+				+								enzyme inhibitor, putative
	29889.m003328						+				+								conserved hypothetical protein
	29889.m003329						+				+								enzyme inhibitor, putative
	29889.m003330						+				+								Pectinesterase inhibitor, putative
ko03015	29889.m003331						+				+							mRNA surveillance pathway	poly(A) polymerase, putative
	29889.m003332						+				+								conserved hypothetical protein
	29889.m003333						+				+								ADP,ATP carrier protein, putative
	29889.m003334						+				+								conserved hypothetical protein
	29889.m003335						+				+								FK506-binding protein, putative
	29889.m003336						+				+								importin alpha, putative
	29889.m003337						+				+								conserved hypothetical protein
	29889.m003338						+				+								conserved hypothetical protein
	29889.m003339						+				+								pentatricopeptide repeat-containing protein, putative
	29889.m003340						+				+								conserved hypothetical protein
	29889.m003341						+				+								conserved hypothetical protein
	29889.m003342						+				+								structural constituent of ribosome, putative
	29889.m003343						+				+								conserved hypothetical protein
	29889.m003344						+				+								conserved hypothetical protein
	29889.m003345						+				+								conserved hypothetical protein
	29889.m003346						+				+								RNA binding protein, putative
	29889.m003347						+				+								hydrolase, hydrolyzing O-glycosyl compounds, putative
ko00904	29889.m003348						+				+							Diterpenoid biosynthesis	gibberellin 2-oxidase, putative
	29889.m003349						+				+								beta-fructofuranosidase, putative
	29889.m003350						+				+								conserved hypothetical protein
	29889.m003351						+				+								r2r3-myb transcription factor, putative
ko04120	29889.m003352						+				+							Ubiquitin mediated proteolysis	ubiquitin-protein ligase, putative
	29889.m003353						+				+								conserved hypothetical protein
ko03010;ko00900	29889.m003354						+				+							Ribosome;Terpenoid backbone biosynthesis	tex protein-relatedtranscription accessory protein, putative
ko00052	29889.m003355						+				+							Galactose metabolism	conserved hypothetical protein
	29889.m003356						+				+								conserved hypothetical protein
	29889.m003357						+				+								Craniofacial development protein, putative
ko01200;ko00020;ko00260;ko00010;ko00630;ko00640;ko00620;ko00280	29889.m003358						+				+							Carbon metabolism;Citrate cycle (TCA cycle);Glycine, serine and threonine metabolism;Glycolysis / Gluconeogenesis;Glyoxylate and dicarboxylate metabolism;Propanoate metabolism;Pyruvate metabolism;Valine, leucine and isoleucine degradation	dihydrolipoamide dehydrogenase, putative
	29889.m003359						+				+								protein phosphatase 2c, putative
	29889.m003360						+				+								conserved hypothetical protein
	29889.m003361						+				+								vacuolar protein sorting-associated protein, putative
	29889.m003362						+				+								Polygalacturonase precursor, putative
	29889.m003363						+				+								conserved hypothetical protein
	29889.m003364						+				+								yth domain-containingprotein, putative
	29889.m003365						+				+								Boron transporter, putative
	29889.m003366						+				+								conserved hypothetical protein
	29889.m003367						+				+								binding, putative
	29889.m003368						+				+								protein transporter, putative
ko00940	29889.m003369						+				+							Phenylpropanoid biosynthesis	Peroxiredoxin, putative
	29889.m003370						+				+								conserved hypothetical protein
	29889.m003371						+				+								ATP binding protein, putative
	29889.m003372						+				+								calmodulin-binding transcription activator (camta), plants, putative
	29889.m003373						+				+								receptor serine-threonine protein kinase, putative
	29889.m003374						+				+								S-adenosylmethionine-dependent methyltransferase, putative
	29889.m003375						+				+								conserved hypothetical protein
ko03060	29889.m003376						+				+							Protein export	signal recognition particle 19 kD protein, putative
	29889.m003377						+				+								neurobeachin, putative
	29889.m003378						+				+								nucleic acid binding protein, putative
	29889.m003379						+				+								conserved hypothetical protein
ko04140	29889.m003380						+				+							Regulation of autophagy	autophagy 8h, putative
ko01230;ko00270	29889.m003381						+				+							Biosynthesis of amino acids;Cysteine and methionine metabolism	s-adenosylmethionine synthetase, putative
	29889.m003382						+				+								ATP-binding cassette transporter, putative
	29889.m003383						+				+								ATP-binding cassette transporter, putative
	29889.m003384						+				+								ATP-binding cassette transporter, putative
	29889.m003385						+				+								ATP-binding cassette transporter, putative
	29889.m003386						+				+								telomeric repeat binding protein, putative
	29889.m003387						+				+								pentatricopeptide repeat-containing protein, putative
	29889.m003388						+				+								Squamosa promoter-binding protein, putative
	29889.m003389						+				+								conserved hypothetical protein
	30147.m014130							+				+							conserved hypothetical protein
ko00940	30147.m014131							+				+						Phenylpropanoid biosynthesis	Peroxidase 66 precursor, putative
	30147.m014132							+				+							oxidoreductase, acting on paired donors, with incorporation or reduction of molecular oxygen, 2-oxoglutarate as one donor, and, putative
	30147.m014133							+				+							mads box protein, putative
	30147.m014134							+				+							hypothetical protein
	30147.m014135							+				+							conserved hypothetical protein
ko00051;ko00500;ko00520	30147.m014136							+				+						Fructose and mannose metabolism;Starch and sucrose metabolism;Amino sugar and nucleotide sugar metabolism	fructokinase, putative
	30147.m014137							+				+							mads box protein, putative
ko00520;ko00052;ko00010;ko00030;ko00230;ko00500	30147.m014138							+				+						Amino sugar and nucleotide sugar metabolism;Galactose metabolism;Glycolysis / Gluconeogenesis;Pentose phosphate pathway;Purine metabolism;Starch and sucrose metabolism	phosphoglucomutase, putative
	30147.m014139							+				+							conserved hypothetical protein
ko00904	30147.m014140							+				+						Diterpenoid biosynthesis	gibberellin 20-oxidase, putative
ko04075	30147.m014141							+				+						Plant hormone signal transduction	Gibberellin receptor GID1, putative
ko04075	30147.m014142							+				+						Plant hormone signal transduction	Gibberellin receptor GID1, putative
	30147.m014143							+				+							hypothetical protein
	30147.m014144							+				+							serine-threonine protein kinase, plant-type, putative
	30147.m014145							+				+							DNA binding protein, putative
	30147.m014146							+				+							DNA binding protein, putative
	30147.m014147							+				+							DNA binding protein, putative
	30147.m014148							+				+							ATP binding protein, putative
	30147.m014149							+				+							conserved hypothetical protein
ko04075;ko04931	30147.m014150							+				+						Plant hormone signal transduction;Insulin resistance	protein phosphatase 2c, putative
	30147.m014151							+				+							Cucumisin precursor, putative
	30147.m014152							+				+							conserved hypothetical protein
ko00062;ko04626	30147.m014153							+				+						Fatty acid elongation;Plant-pathogen interaction	acyltransferase, putative
ko00062;ko04626	30147.m014154							+				+						Fatty acid elongation;Plant-pathogen interaction	acyltransferase, putative
ko00511	30147.m014155							+				+						Other glycan degradation	alpha-l-fucosidase, putative
	30147.m014156							+				+							pentatricopeptide repeat-containing protein, putative
	30147.m014157							+				+							similarity to peptidase, putative
	30147.m014158							+				+							dead box ATP-dependent RNA helicase, putative
	30147.m014159							+				+							conserved hypothetical protein
	30147.m014160							+				+							conserved hypothetical protein
	30147.m014161							+				+							Xyloglucan galactosyltransferase KATAMARI1, putative
	30147.m014162							+				+							conserved hypothetical protein
	30147.m014163							+				+							Glutathione-regulated potassium-efflux system protein kefB, putative
ko04626	30147.m014164							+				+						Plant-pathogen interaction	rar1, putative
	30147.m014165							+				+							erecta, putative
	30147.m014166							+				+							conserved hypothetical protein
	30147.m014167							+				+							acc synthase, putative
	30147.m014168							+				+							hypothetical protein
	30147.m014169							+				+							conserved hypothetical protein
	30147.m014170							+				+							zinc finger protein, putative
	30147.m014171							+				+							conserved hypothetical protein
	30147.m014172							+				+							conserved hypothetical protein
ko03015	30147.m014174							+				+						mRNA surveillance pathway	cleavage and polyadenylation specificity factor cpsf, putative
	30147.m014175							+				+							ATP-dependent clp protease, putative
	30147.m014176							+				+							conserved hypothetical protein
	30147.m014177							+				+							DNA binding protein, putative
	30147.m014178							+				+							conserved hypothetical protein
	30147.m014179							+				+							hypothetical protein
ko01230;ko01200;ko00010;ko03018	30147.m014180							+				+						Biosynthesis of amino acids;Carbon metabolism;Glycolysis / Gluconeogenesis;RNA degradation	enolase, putative
	30147.m014181							+				+							FK506-binding protein, putative
	30147.m014182							+				+							conserved hypothetical protein
	30147.m014183							+				+							zinc finger protein, putative
	30147.m014184							+				+							Protein PPLZ12, putative
	30147.m014185							+				+							conserved hypothetical protein
	30147.m014186							+				+							leucine rich repeat receptor kinase, putative
ko03010	30147.m014187							+				+						Ribosome	40S ribosomal protein S13, putative
ko03013	30147.m014188							+				+						RNA transport	Methylosome subunit pICln, putative
	30147.m014189							+				+							cytochrome P450, putative
	30147.m014190							+				+							conserved hypothetical protein
ko03010	30147.m014191							+				+						Ribosome	40S ribosomal protein S20, putative
	30147.m014192							+				+							hypothetical protein
	30147.m014193							+				+							conserved hypothetical protein
	30147.m014194							+				+							hydrolase, putative
	30147.m014195							+				+							conserved hypothetical protein
	30147.m014196							+				+							mitochondrial intermediate peptidase, putative
	30147.m014197							+				+							kinase, putative
	30147.m014198							+				+							r2r3-myb transcription factor, putative
ko00240	30147.m014199							+				+						Pyrimidine metabolism	uridylate kinase plant, putative
	30147.m014200							+				+							pentatricopeptide repeat-containing protein, putative
	30147.m014201							+				+							21 kDa protein precursor, putative
	30147.m014202							+				+							21 kDa protein precursor, putative
	30147.m014203							+				+							21 kDa protein precursor, putative
	30147.m014204							+				+							21 kDa protein precursor, putative
	30147.m014205							+				+							conserved hypothetical protein
	30147.m014206							+				+							endo-1,4-beta-glucanase, putative
ko00520;ko00500	30147.m014207							+				+						Amino sugar and nucleotide sugar metabolism;Starch and sucrose metabolism	endo-1,4-beta-glucanase, putative
ko00040;ko00500	30147.m014208							+				+						Pentose and glucuronate interconversions;Starch and sucrose metabolism	Pectinesterase-2 precursor, putative
ko00040;ko00500	30147.m014209							+				+						Pentose and glucuronate interconversions;Starch and sucrose metabolism	Pectinesterase-2 precursor, putative
	30147.m014210							+				+							conserved hypothetical protein
	30147.m014211							+				+							NAC domain-containing protein, putative
	30147.m014212							+				+							multicopper oxidase, putative
ko00052;ko00500	30147.m014213							+				+						Galactose metabolism;Starch and sucrose metabolism	Beta-fructofuranosidase, soluble isoenzyme I precursor, putative
ko00500	30147.m014214							+				+						Starch and sucrose metabolism	trehalose-6-phosphate synthase, putative
	30147.m014215							+				+							conserved hypothetical protein
	30147.m014216							+				+							conserved hypothetical protein
	30147.m014217							+				+							conserved hypothetical protein
ko04141	30147.m014218							+				+						Protein processing in endoplasmic reticulum	protein binding protein, putative
	30147.m014219							+				+							conserved hypothetical protein
	30147.m014220							+				+							Glycerol-3-phosphate transporter, putative
ko04141	30147.m014221							+				+						Protein processing in endoplasmic reticulum	heat-shock protein, putative
	30147.m014222							+				+							conserved hypothetical protein
	30147.m014223							+				+							conserved hypothetical protein
	30147.m014225							+				+							Cisplatin resistance-associated overexpressed protein, putative
ko04146	30147.m014226							+				+						Peroxisome	peroxisomal biogenesis factor, putative
	30147.m014227							+				+							conserved hypothetical protein
	30147.m014228							+				+							axonemal dynein light chain, putative
	30147.m014229							+				+							zinc/iron transporter, putative
	30147.m014230							+				+							conserved hypothetical protein
	30147.m014231							+				+							tonoplast intrinsic protein, putative
ko00330;ko00220;ko04626	30147.m014232							+				+						Arginine and proline metabolism;Arginine biosynthesis;Plant-pathogen interaction	Nitric-oxide synthase, putative
	30147.m014233							+				+							Structural maintenance of chromosome, putative
	30147.m014234							+				+							conserved hypothetical protein
	30147.m014235							+				+							receptor protein kinase, putative
	30147.m014236							+				+							conserved hypothetical protein
	30147.m014237							+				+							pentatricopeptide repeat-containing protein, putative
	30147.m014238							+				+							aldo-keto reductase, putative
	30147.m014239							+				+							conserved hypothetical protein
	30147.m014240							+				+							ubiquitin-protein ligase, putative
	30147.m014241							+				+							structural maintenance of chromosomes 6 smc6, putative
	30147.m014242							+				+							zinc finger protein, putative
	30147.m014243							+				+							conserved hypothetical protein
	30147.m014244							+				+							conserved hypothetical protein
	30147.m014245							+				+							Receptor protein kinase CLAVATA1 precursor, putative
	30147.m014246							+				+							Oligosaccharide translocation protein rft1, putative
ko03010	30147.m014247							+				+						Ribosome	ribosomal protein L15, putative
	30147.m014248							+				+							conserved hypothetical protein
ko00230;ko00240;ko03020	30147.m014249							+				+						Purine metabolism;Pyrimidine metabolism;RNA polymerase	DNA binding protein, putative
	30147.m014250							+				+							zinc finger protein, putative
	30147.m014251							+				+							conserved hypothetical protein
ko04140	30147.m014252							+				+						Regulation of autophagy	conserved hypothetical protein
	30147.m014253							+				+							conserved hypothetical protein
	30147.m014254							+				+							gibberellin 20-oxidase, putative
	30147.m014255							+				+							serine-threonine protein kinase, plant-type, putative
	30147.m014256							+				+							conserved hypothetical protein
	30147.m014257							+				+							quinone oxidoreductase, putative
	30147.m014258							+				+							sugar transporter, putative
	30147.m014259							+				+							sugar transporter, putative
	30147.m014260							+				+							hypothetical protein
	30147.m014261							+				+							sugar transporter, putative
	30147.m014262							+				+							Rho GTPase activator, putative
ko00511	30147.m014263							+				+						Other glycan degradation	n(4)-(beta-n-acetylglucosaminyl)-l-asparaginase, putative
ko00600	30147.m014264							+				+						Sphingolipid metabolism	ceramide kinase, putative
	30147.m014265							+				+							receptor protein kinase, putative
	30147.m014266							+				+							Acid phosphatase 1 precursor, putative
	30147.m014267							+				+							Nodulation receptor kinase precursor, putative
	30147.m014268							+				+							conserved hypothetical protein
	30147.m014269							+				+							conserved hypothetical protein
	30147.m014270							+				+							hypothetical protein
	30147.m014271							+				+							conserved hypothetical protein
	30147.m014272							+				+							ank repeat-containingprotein, putative
	30147.m014273							+				+							protein binding protein, putative
	30147.m014274							+				+							protein binding protein, putative
	30147.m014284							+				+							phosphatidylethanolamine-binding protein, putative
	30147.m014285							+				+							ank repeat-containingprotein, putative
	30147.m014286							+				+							conserved hypothetical protein
	30147.m014287							+				+							conserved hypothetical protein
	30147.m014288							+				+							homeobox protein, putative
	30147.m014289							+				+							KOM, putative
	30147.m014290							+				+							Nonspecific lipid-transfer protein precursor, putative
	30147.m014291							+				+							conserved hypothetical protein
	30147.m014292							+				+							cytochrome P450, putative
	30147.m014293							+				+							conserved hypothetical protein
	30147.m014294							+				+							MEN-8 protein precursor, putative
	30147.m014295							+				+							ATP binding protein, putative
	30147.m014296							+				+							(S)-N-methylcoclaurine 3'-hydroxylase isozyme, putative
	30147.m014297							+				+							conserved hypothetical protein
	30147.m014298							+				+							MEN-8 protein precursor, putative
	30147.m014299							+				+							conserved hypothetical protein
ko00230;ko00240;ko03020	30147.m014300							+				+						Purine metabolism;Pyrimidine metabolism;RNA polymerase	DNA-directed RNA polymerase subunit rpb6, putative
	30147.m014301							+				+							ATPP2-A13, putative
	30147.m014302							+				+							conserved hypothetical protein
	30147.m014303							+				+							Transcriptional corepressor SEUSS, putative
	30147.m014304							+				+							conserved hypothetical protein
	30147.m014305							+				+							dihydrodipicolinate reductase, putative
	30147.m014306							+				+							protein binding protein, putative
	30147.m014307							+				+							multidrug resistance pump, putative
ko03040	30147.m014308							+				+						Spliceosome	arginine/serine-rich splicing factor, putative
ko04075	30147.m014309							+				+						Plant hormone signal transduction	two-component system sensor histidine kinase/response regulator, putative
	30147.m014310							+				+							conserved hypothetical protein
	30147.m014311							+				+							Dehydration-responsive element-binding protein 1B, putative
	30147.m014312							+				+							conserved hypothetical protein
	30147.m014313							+				+							Dehydration-responsive element-binding protein 1A, putative
	30147.m014314							+				+							conserved hypothetical protein
ko02010	30147.m014315							+				+						ABC transporters	ATNAP8, putative
	30147.m014316							+				+							conserved hypothetical protein
ko04626	30147.m014317							+				+						Plant-pathogen interaction	calcium-dependent protein kinase, putative
	30147.m014318							+				+							conserved hypothetical protein
	30147.m014319							+				+							conserved hypothetical protein
	30147.m014320							+				+							F-box and wd40 domain protein, putative
ko00051;ko00040	30147.m014321							+				+						Fructose and mannose metabolism;Pentose and glucuronate interconversions	alcohol dehydrogenase, putative
ko00051;ko00040	30147.m014322							+				+						Fructose and mannose metabolism;Pentose and glucuronate interconversions	alcohol dehydrogenase, putative
	30147.m014323							+				+							pentatricopeptide repeat-containing protein, putative
	30147.m014324							+				+							conserved hypothetical protein
	30147.m014325							+				+							conserved hypothetical protein
ko00260	30147.m014326							+				+						Glycine, serine and threonine metabolism	glucose-methanol-choline (gmc) oxidoreductase, putative
	30147.m014327							+				+							molybdopterin cofactor sulfurase, putative
	30205.m001574			+									+						conserved hypothetical protein
	30205.m001575			+									+						Poly(rC)-binding protein, putative
	30205.m001576			+									+						conserved hypothetical protein
	29993.m001058				+								+						conserved hypothetical protein
	30167.m000853				+								+						conserved hypothetical protein
	30167.m000854				+								+						conserved hypothetical protein
	30167.m000855				+								+						conserved hypothetical protein
	30167.m000870				+								+				+		conserved hypothetical protein
ko00460;ko00966;ko01210	30167.m000871				+								+					Cyanoamino acid metabolism;Glucosinolate biosynthesis;2-Oxocarboxylic acid metabolism	conserved hypothetical protein
ko00460;ko00966;ko01210	30167.m000872				+								+						conserved hypothetical protein
ko00908	30205.m001577				+								+					Zeatin biosynthesis	cytochrome P450, putative
